# Supplementary material for: Profiling the tyrosine phosphoproteome of different mouse mammary tumour models reveals distinct, model-specific signalling networks and conserved oncogenic pathways
Source: Breast Cancer Res. 2014 Sep 9;16:437. doi: 10.1186/s13058-014-0437-3 (PMC4303118; doi:10.1186/s13058-014-0437-3)
Supplement: Supplementary file 2 — Additional file 2: Table S1.: 763 pY sites identified from the pY profiling of p53, Her2 and PyMT mammary mouse tumours. (XLSX 166 KB) [file 13058_2014_437_MOESM2_ESM.xlsx]

## Sheet: All (>0.75LP) pY-Sites (763)
Additional file 2 Supplementary Table 1, 763 pY-sites identified from the pY-site profiling of p53, Her2 and PyMT mammary mouse tumours. pY-sites have been
identified with an FDR <1% and are filtered to a minimum of 0.75 pY-site localisation probability.
Label free intensities are normalised to internal spiked in standards and Log10 transformed. Where no quantitaive value is present (blank cells) the peptide has not been identfied.
Leading Proteins	Entry name	Protein name	pY site	Localization Prob	p53_1201	p53_1202	p53_1203	p53_1204	p53_1205	p53_1206	p53_14845	p53_3049	Her2_1197	Her2_1200	Her2_3050	Her2_3051	Her2_3057	PyMT_1185	PyMT_1186	PyMT_1187	PyMT_3075	PyMT_3076	PyMT_3077	PyMT_3095	PyMT_3096
P12023	A4	Amyloid beta A4 protein	757	1	4.47079	4.48534	4.60211	4.58924	4.07516	4.016		4.36181		4.1405			3.99218				3.78907	3.41985	3.65037		3.55741
Q3UHJ0	AAK1	AP2-associated protein kinase 1	34	0.981587			4.7285	4.62347						4.09862	3.64423
P05202	AATM	Aspartate aminotransferase, mitochondrial	75	0.999995			4.82857	4.61486			3.89869					3.79844	4.09968	3.78032	4.00335
P05202	AATM	Aspartate aminotransferase, mitochondrial	96	1			5.01299	5.00935			4.1561				4.13086	3.77864
Q8CBW3	ABI1	Abl interactor 1	23	0.997569			5.09188	4.95792			3.67448			4.13635			4.31874				3.78968
Q8CBW3	ABI1	Abl interactor 1	213	0.993667	5.29356	5.03818	5.42606	4.79722		4.34694	5.17769	5.01563	5.16183	4.83202	4.10117	4.26528	4.90023	5.64723	5.24231	5.70501	4.79719	4.62066	4.75969	4.64377	4.54595
Q8CBW3	ABI1	Abl interactor 1	428	0.924822			5.25613	5.11473			4.37002	4.46402						4.68212	4.62346		4.33614	4.67907	4.32184	3.70004	4.19666
Q4JIM5	ABL2	Abelson tyrosine-protein kinase 2	303	0.999985			5.1546	4.85804						3.78123				4.09021		3.77392		3.75676			3.81975
Q4JIM5	ABL2	Abelson tyrosine-protein kinase 2	439	0.92115	5.75546	5.61142	5.30004	5.1849	5.20908	5.18728	5.43857	5.6713	4.22578	5.92867	5.47012	5.52712	5.41509	5.13644	3.97109	5.12047	4.99561	4.99604	4.98677	4.62506	4.5728
Q4JIM5	ABL2	Abelson tyrosine-protein kinase 2	459	0.99983	4.18533	4.0784	5.58426	5.30346			4.77822
P51174	ACADL	Long-chain specific acyl-CoA dehydrogenase, mitochondrial	282	0.961795			5.22681	5.14864
P31786	ACBP	Acyl-CoA-binding protein	29	0.997444	5.45737	5.49532	6.495	6.32913	4.94958	4.49291	5.57576	5.04648	6.88412	5.65229	4.34562	5.18159	5.29125	6.63147	6.48082	6.75481	6.01194	6.67173	6.15387	5.49595	6.13153
O54967-3	ACK1	Activated CDC42 kinase 1	518	0.914047	4.80986	4.79725		4.1939	4.4374		4.89759	4.52399		4.4304	3.83922	4.276	4.50926				4.29262	4.67153	4.59093	4.03372	4.50285
O54967-3	ACK1	Activated CDC42 kinase 1	859	0.881431	5.0556	4.84294	5.85228	5.55043			5.32014	5.00438	6.71888	6.17835	5.40835	5.91816	5.74577	4.86572			4.69361	5.19065	4.7914	4.57715	4.45177
O54967-3	ACK1	Activated CDC42 kinase 1	860	0.843346	5.0556	4.84294	5.85228	5.55043			5.32014	5.00438	6.71888	6.17835	5.40835	5.91816	5.74577	4.86572			4.69361	5.19065	4.7914	4.57715	4.45177
Q91V92	ACLY	ATP-citrate synthase	578	0.999997			4.83164	4.69644
Q91V92	ACLY	ATP-citrate synthase	1063	1	4.0352		5.74267	5.6049			4.81132						4.05618				3.74135
Q91V92	ACLY	ATP-citrate synthase	672	1	5.91343	5.87764	6.33735	6.24959	5.40997	5.34456	5.28944	5.30806	5.93854	5.5907	4.3558	4.65857	5.12789	6.64138	5.70726	5.94386	5.34531	5.44081	5.08075	5.7343	4.73989
P68372;P99024;Q7TMM9;Q922F4;Q9ERD7	ACTN4/ACTN1	Alpha-actinin-4	340;340;340;340;340	0.993876	4.12545	4.27856	5.36203	5.14109	4.46682		4.6636		5.02745	4.68561	4.40457	4.21924	4.69693	4.25365		4.15997			4.26235
P68134	ACTS	Actin, alpha skeletal muscle	71	0.999828	4.82397	4.7036	5.22306	5.15212	4.80519	4.3329	4.64556		4.81885	5.0395	4.63411	4.72313		4.7261		4.52016
P68134	ACTS	Actin, alpha skeletal muscle	171	0.996631		4.26188	4.82651							4.46807						6.32964	4.95323
Q9JLN6	ADA28	Disintegrin and metalloproteinase domain-containing protein 28	73	1			6.11357
Q05910	ADAM8	Disintegrin and metalloproteinase domain-containing protein 8	761	0.999999			4.97936	4.8228			4.10453					3.67238
Q8C0I1	ADAS	Alkyldihydroxyacetonephosphate synthase, peroxisomal	632	0.972758			4.82027	4.67573							3.71601	3.66778
P48962	ADT1	ADP/ATP translocase 1	191	0.970141	3.98275	4.11804	4.26415	4.03273			4.24239	4.28446		3.96991	4.3762	3.92	4.67546			5.03208	4.86003				3.72184
P51881	ADT2	ADP/ATP translocase 2	191	0.869178	4.10567	4.10572	5.04971	4.78603	4.14492	4.05933	4.58159	4.24288		3.83179	4.28144	4.31094		4.22984			4.27831	4.19175	4.06819	4.19701	4.22608
P51881	ADT2	ADP/ATP translocase 2	195	0.999398	4.10567	4.10572	5.04971	4.78603	4.14492	4.05933	4.58159	4.24288		3.83179	4.28144	4.31094		4.22984			4.27831	4.19175	4.06819	4.19701	4.22608
Q5DTU0-2	AF1L2	Actin filament-associated protein 1-like 2	431	0.968205	5.96312	5.72469	6.00999	6.05131	5.89831	5.78624	6.01307	6.51761	6.83854	6.71292	6.06767	6.8072	6.70578	6.4817	6.31963	6.91717	6.83099	7.08909	6.52898	6.68428	6.6916
Q5DTU0-2	AF1L2	Actin filament-associated protein 1-like 2	377	0.904139	4.00447	4.9757	4.44112	4.62523		4.35568			4.49494	5.46115	3.66067	3.87045	4.56439	5.12798	5.09659	5.53586					3.90368
Q9QZQ1	AFAD	Afadin	1495	0.997477			5.08308	4.53892					4.66183									4.14665	4.6236
Q9QZQ1	AFAD	Afadin	471	0.999447			4.47982	4.49221
Q9QZQ1	AFAD	Afadin	980	0.998463	4.05799	3.94822	5.46988	5.30917					4.9016	4.58481				4.39085
O08915	AIP	AH receptor-interacting protein	203	0.88669			4.86653	4.72208			4.4289
Q60823	AKT2	RAC-beta serine/threonine-protein kinase	18	1	4.62274	4.49001								4.59579
Q60823	AKT2	RAC-beta serine/threonine-protein kinase	26	0.841902	4.20806				5.32907	4.78067			4.56265					5.05169		4.3442	3.41275	4.37819
Q9JLJ2	AL9A1	4-trimethylaminobutyraldehyde dehydrogenase	477	0.900859			5.13866	4.93658			4.05571			3.93354		3.74717	4.21332
P05064	ALDOA	Fructose-bisphosphate aldolase A	223	0.852057			5.42362	5.33406					5.19506			4.04599			4.45608	5.12042	4.56102	4.76928	4.63814
P05063	ALDOC	Fructose-bisphosphate aldolase C	223	0.957111									5.03498
Q8K1E6	ALKB3	Alpha-ketoglutarate-dependent dioxygenase alkB homolog 3	127	0.975184	4.4815	4.09546	5.48184	5.30268			4.03098			4.90654			4.61231	4.45997			3.88419	3.91944	4.15499
A2RT91	ANKAR	Ankyrin and armadillo repeat-containing protein	999	0.970411	5.05103	5.96762	6.13118	5.87187	4.63674	4.28609	4.92121		6.78773	7.04475	6.30281			4.24104	4.47999	4.74494			4.52098
Q9JIF0	ANM1	Protein arginine N-methyltransferase 1	309	0.873537	4.56032	3.9476	5.87336	5.73899			5.3456	4.04973	4.64282	3.66189			4.76272	5.10128	4.57449	4.40122	4.79314	4.73089	4.91926	4.95497	4.86712
P59672-2	ANS1A	Ankyrin repeat and SAM domain-containing protein 1A	451	0.920094							4.19028		4.98588			4.13523		5.36492			4.95243	5.43209	5.21604	4.95296	5.31138
P97384	ANX11	Annexin A11	480	0.991323			5.4203	5.42807			4.26262						4.12561					3.71119
P10107	ANXA1	Annexin A1	21	1	3.90315		4.60005	4.31931						4.34052
P07356	ANXA2	Annexin A2	275	0.999691			4.7108	4.59626															3.08253
P07356	ANXA2	Annexin A2	24	0.903365	6.44247	6.24285	7.60478	7.46464	6.3996	5.89969	6.38861	5.54264	5.86398	6.67789	6.4392	6.16134	5.7947	6.65906	6.00834	5.89577	5.82822	5.5969	5.2306	6.13133	5.55838
P07356	ANXA2	Annexin A2	30	0.944963	6.44247	6.24285	7.60478	7.46464	6.3996	5.89969	6.38861	5.54264	5.86398	6.67789	6.4392	6.16134	5.7947	6.65906	6.00834	5.89577	5.82822	5.5969	5.2306	6.13133	5.55838
P07356	ANXA2	Annexin A2	316	0.999886	5.15721	5.12671	6.92209	6.80097	5.14749	4.64359	5.52759	5.04204	4.7143	5.15528	4.0337		5.59639	4.85079	4.89879	5.17089	5.01195	4.46909	4.18364	4.84058	5.12298
P07356	ANXA2	Annexin A2	317	0.989518	5.15721	5.12671	6.92209	6.80097	5.14749	4.64359	5.52759	5.04204	4.7143	5.15528	4.0337		5.59639	4.85079	4.89879	5.17089	5.01195	4.46909	4.18364	4.84058	5.12298
P07356	ANXA2	Annexin A2	318	0.999998	5.15721	5.12671	6.92209	6.80097	5.14749	4.64359	5.52759	5.04204	4.7143	5.15528	4.0337		5.59639	4.85079	4.89879	5.17089	5.01195	4.46909	4.18364	4.84058	5.12298
P07356	ANXA2	Annexin A2	238	1	5.71594	5.67174	7.49436	7.33644	5.683	5.03354	6.26758	5.34209	5.27526	6.08264	5.81703	5.3443	6.02982	5.85182	5.29753	5.73989	5.80188	5.6126	5.28809	5.41953	5.85358
P07356	ANXA2	Annexin A2	188	1	4.40912	4.44177	6.81868	6.58906	4.59513		5.36855			4.03105	4.30915	4.02123
P48036	ANXA5	Annexin A5	92	0.999999		4.2971	4.18827		4.59459	4.12271	5.14451	4.77459			4.40622	4.32952	4.58427				4.37557	4.24586			4.30618
P14824	ANXA6	Annexin A6	302	0.929029							4.42406		4.47634		4.28512	4.25136	4.31216	4.29627		4.56162	4.50565	4.74342	4.53008	4.17283	4.39422
O35640	ANXA8	Annexin A8	314	0.99567			4.75795	4.63622
P02088;P02089	AP1B1/AP2B1	AP-1 complex subunit beta-1	146;146	1								4.06058			4.63461	4.51695	4.13073					4.09332
Q9WVM3	APC7	Anaphase-promoting complex subunit 7	400	1			4.59372	4.60571
Q06335	APLP2	Amyloid-like protein 2	682	0.999999	4.00017	4.03816	4.72367	4.7984	3.89103		3.79005			3.69793							3.51402
Q8BZ05	ARAP2	Arf-GAP with Rho-GAP domain, ANK repeat and PH domain-containing protein 2	77	1							4.31616										4.77708	5.08264	4.52309	3.9512	4.85867
Q60875	ARHG2	Rho guanine nucleotide exchange factor 2	893	0.818806
Q99JY9	ARP3	Actin-related protein 3	109	0.999694		4.01134	5.05577	4.9907						4.20845		4.03511
Q99JY9	ARP3	Actin-related protein 3	231	0.792977			4.85856	4.70522			4.40558						3.9279				3.53982		3.40795
Q9JM76	ARPC3	Actin-related protein 2/3 complex subunit 3	47	0.99981	5.19128	5.29428	5.90777	5.75163	4.81631	4.88116	4.55653	4.40566	4.70102	5.18225	4.36722	4.5885	4.80764	4.94936	4.71577	4.97818	4.26081	4.38539	4.45772	4.24638	4.31086
Q9JM76	ARPC3	Actin-related protein 2/3 complex subunit 3	48	0.999528	5.19128	5.29428	5.90777	5.75163	4.81631	4.88116	4.55653	4.40566	4.70102	5.18225	4.36722	4.5885	4.80764	4.94936	4.71577	4.97818	4.26081	4.38539	4.45772	4.24638	4.31086
Q91YI4-2	ARRB2	Beta-arrestin-2	48	1	4.75644	4.71415	4.95467	4.89217		4.28122	4.40188			4.91825
Q8R429	AT2A1	Sarcoplasmic/endoplasmic reticulum calcium ATPase 1	15	0.915398													4.50058			5.46232	4.36885
Q9R0K7	AT2B2	Plasma membrane calcium-transporting ATPase 2	1107	0.994594			4.94431	4.78905							4.20204
Q03265	ATPA	ATP synthase subunit alpha, mitochondrial	343	1			5.08716	4.95034			4.48027
Q9JKK8	ATR	Serine/threonine-protein kinase ATR	543	0.852658																4.93476
O54962	BAF	Barrier-to-autointegration factor	43	1			5.62144	5.64257						4.1513
Q9JLV1	BAG3	BAG family molecular chaperone regulator 3	253	1			5.06598	4.4639			4.47168
Q8BKX1	BAIP2	Brain-specific angiogenesis inhibitor 1-associated protein 2	164	1			5.57822	5.4377			4.44645		4.06448	4.69343
Q9EQ32	BCAP	Phosphoinositide 3-kinase adapter protein 1	694	0.997048	5.92493	5.527	5.93223	6.02437	4.37728	4.35268	5.48312	4.45914		6.03863			4.34279	5.20877	5.05616	4.85328	4.49688	4.50784		4.50338
Q61140	BCAR1	Breast cancer anti-estrogen resistance protein 1	271	0.999401	4.5825		4.99506	4.74101				4.34928	4.76201					4.90065		4.51503			3.82362
Q61140	BCAR1	Breast cancer anti-estrogen resistance protein 1	310	0.997101	4.78345	4.5506	5.00544	4.87947	4.12308	4.33888	4.63615	5.14796	4.83746		4.79192	4.57085	4.92381	4.97631	4.42315	4.56383	4.29938	4.53392	4.24837	4.3031	4.26084
Q61140	BCAR1	Breast cancer anti-estrogen resistance protein 1	253	1	5.06077	4.74343	5.41356	5.29776	4.51365	4.81491	4.35562	4.96474	5.4104	4.03367	5.24286	4.72372	5.1601	5.53088	4.51825	5.16856	4.68995	4.86298	4.45238	4.49096	4.62182
Q61140	BCAR1	Breast cancer anti-estrogen resistance protein 1	556	0.973048	5.02228	5.01566	4.67519	4.67375	4.77963	4.72548		4.51963	5.02536	5.2263			4.41719	4.64077		5.14013			3.87649
Q6PAJ1	BCR	Breakpoint cluster region protein	178	1	5.60064	5.45985	5.0462	4.9801	5.06769	4.79295	4.99616	5.0164	4.68504	5.47153	4.53336	4.81519	5.06157	4.94548	5.07139	5.08654	4.94368	5.29675	4.8195	4.62725	5.30834
Q9Z0S1	BPNT1	3'	293	0.976935	3.94562	3.94953	5.65271	5.51518			4.09881		5.1812	4.65577		4.01996		4.33777				4.32159	3.80482		4.08315
Q8R2Q8	BST2	Bone marrow stromal antigen 2	6	0.875193	4.51395	4.13883	5.56237	5.23311						4.22969
P62204	CALM	Calmodulin	100	1	5.72616	5.64426	7.31619	7.18014	5.64959	5.22427	6.58152	5.43183	5.71982	5.52704	5.48282	5.52991	5.5047	5.53483	5.26046	5.2936	5.48835	5.55255	5.18259	5.25604	5.29904
O35350	CAN1	Calpain-1 catalytic subunit	387	1			5.03532	4.92812			4.44276
P40124	CAP1	Adenylyl cyclase-associated protein 1	353	0.997712	4.60999	4.53534	5.77151	5.59119	4.06796		5.20068	4.96528		4.76679			4.99343				4.52743	4.34074	4.30005	4.40392	4.49739
Q60865	CAPR1	Caprin-1	76	1									3.67968	4.24634			4.32899
P47757	CAPZB	F-actin-capping protein subunit beta	232	0.994855	3.93587		4.73763	4.54619			4.52362	4.05982		4.03966	4.15462		4.19648				3.69573	3.5586	3.92052
Q9CZ42	CARKD	Carbohydrate kinase domain-containing protein	81	0.999106	4.80674	4.18263	5.21691	5.04164	4.71546	4.51603	5.25394	5.47709	6.10879	5.10766	4.71151	5.22054	5.3214	5.55929	5.30024	6.01553	5.72392	5.71299	5.75933	5.48843	5.83707
O35177	CASL	Enhancer of filamentation 1	628	0.910736	4.64119	4.41417			4.18345	4.21121			4.86362					4.74554	4.48718	4.61776			4.02546
O35177	CASL	Enhancer of filamentation 1	176	0.919142	5.10465	5.27687	4.76488	4.78681	4.64871	4.93935	4.71394	5.22902	5.25091		5.13199	4.78914	5.13763	5.1527		5.10333	4.52202	5.05076	4.78202		4.6094
O35177	CASL	Enhancer of filamentation 1	188	0.99995	5.10465	5.27687	4.76488	4.78681	4.64871	4.93935	4.71394	5.22902	5.25091		5.13199	4.78914	5.13763	5.1527		5.10333	4.52202	5.05076	4.78202		4.6094
O35177	CASL	Enhancer of filamentation 1	91	1	4.84118	4.72937	4.28293	4.08648	4.47407	4.49407	4.3934	4.64719	4.65476	4.36749	4.70833	4.67811	4.58389	4.83707	4.28945	4.84986	4.21664	4.57553	4.33484	3.97728	4.25189
O35177	CASL	Enhancer of filamentation 1	165	0.999327	4.96566	4.78811	4.74589	4.65463	4.24158	4.33878	4.99527	5.17163	5.04887	4.18061	4.90057	4.7377	5.10424	4.97336	4.50921	4.74836	4.44975	4.94921	4.72069	4.4497	4.66389
O35177	CASL	Enhancer of filamentation 1	344	1	5.51468	5.35056	5.28596	5.03193	4.89887	5.22287	4.41448	5.17268	5.81403	4.25845	5.1558	4.97621	5.29197	5.78302	5.35766	5.6559	4.63938	4.96019	4.82823	4.44221	4.54403
Q08EC4	CASS4	Cas scaffolding protein family member 4	174	0.907089	3.86411						4.51997	3.94277
P49817	CAV1	Caveolin-1	6	0.999869	5.01693	4.86456	7.19553	6.92154	5.1812	4.97697	5.85643	5.28236	4.577	4.46914	3.90496	4.39009	4.93104	4.56927	4.47169	4.96011	4.60657	4.35153	3.64024	4.44017
P49817	CAV1	Caveolin-1	14	0.989606	5.01693	4.86456	7.19553	6.92154	5.1812	4.97697	5.85643	5.28236	4.577	4.46914	3.90496	4.39009	4.93104	4.56927	4.47169	4.96011	4.60657	4.35153	3.64024	4.44017
P49817	CAV1	Caveolin-1	25	1	4.63039	4.34927	6.90499	6.65747	4.79154	4.30967	5.43356	5.08322	4.42338				4.644		4.43734	4.66786	4.27539	4.22762		4.33654
Q9WVC3	CAV2	Caveolin-2	19	0.912865			5.11457	5.01457
P47753	CAZA1	F-actin-capping protein subunit alpha-1	198	0.84859			4.85173	4.73068			3.80347			4.18742			4.13099
P22682	CBL	E3 ubiquitin-protein ligase CBL	672	0.978249	6.18601	5.67768	6.1891	5.91938	5.34368	5.37746	6.06286	5.19743	4.72928	5.8121	4.34784	4.794	5.08816	5.6576	4.63149	5.18623	5.34979	5.49161	5.3153	5.28397	5.26466
P22682	CBL	E3 ubiquitin-protein ligase CBL	369	1		3.99347					4.83318	4.31186		4.91163	4.82681	4.79623	4.72335			4.57148	4.62182	4.57714	4.67881	4.55924	4.70771
Q5U462	CDCP1	CUB domain-containing protein 1	705	1									5.75339			4.66709		5.75833	5.17905	5.31382	5.82346	6.22706	5.75743	5.897	5.81687
P11440	CDK1	Cyclin-dependent kinase 1	15	0.999767	7.1594	7.1127	7.38647	7.27436	6.76059	6.76097	7.34729	7.36525	6.95089	7.23449	6.76649	6.85899	6.98193	7.28874	6.65129	6.8959	6.59743	6.64498	6.78829	6.52604	6.48285
P11440	CDK1	Cyclin-dependent kinase 1	19	0.864966	7.1594	7.1127	7.38647	7.27436	6.76059	6.76097	7.34729	7.36525	6.95089	7.23449	6.76649	6.85899	6.98193	7.28874	6.65129	6.8959	6.59743	6.64498	6.78829	6.52604	6.48285
Q04735	CDK16	Cyclin-dependent kinase 16	176	0.948851	4.76924	4.68556	5.07981	4.9188			4.86382	4.3931	4.6521	4.82277				5.04247	4.54464	4.59688	3.91775	4.02257
P97377	CDK2	Cyclin-dependent kinase 2	15	0.999767	7.14974	7.10834	7.3573	7.24397	6.75358	6.75172	7.31681	7.30321	6.93093	7.20792	6.74006	6.83951	6.93896	7.2711	6.6329	6.87747	6.57116	6.61609	6.76781	6.44685	6.45845
Q4VAA2	CDV3	Protein CDV3	213	0.934891	4.38865		5.20836	4.76872
P31809	CEAM1	Carcinoembryonic antigen-related cell adhesion molecule 1	515	0.904976	4.33823		4.41553	4.36362		3.94807		3.9675	3.9305	4.2815				4.37226	4.27645	4.29406	4.46476	4.38791	4.2511	4.45998	4.24
Q8BT07	CEP55	Centrosomal protein of 55 kDa	75	0.98983			5.74383	5.60536		4.00043	4.41509			4.32893	4.11589	4.0123	4.07431
Q8BT07	CEP55	Centrosomal protein of 55 kDa	377	1			5.99678	5.99954			5.54458	4.34539			4.38873	4.42575	4.65379				3.86419	3.75977			3.73219
P63038	CH60	60 kDa heat shock protein, mitochondrial	243	1			4.23462	4.36502														3.89204
Q9CRB9	CHCH3	Coiled-coil-helix-coiled-coil-helix domain-containing protein 3, mitochondrial	179	0.999985			5.31842	5.28793			4.5926
Q9JKP8	CHRC1	Chromatin accessibility complex protein 1	55	1			4.55237	4.47046
Q9D818-3	CI140	Protein C9orf140 homolog	81	0.900371			5.13513	4.97719									3.92918
Q9D8L0-2	CK052	Uncharacterized protein C11orf52 homolog	93	0.999991				4.35025					4.74753					4.94079	4.40959	4.40402	4.87525	4.79203	4.32277	4.69917	4.64859
P56390	CKS2	Cyclin-dependent kinases regulatory subunit 2	7	0.99663			4.86623	4.65387
Q9Z0G9	CLD3	Claudin-3	197	0.998		3.72258												5.20515	4.15251	4.27391	5.46868	4.92214	4.91122	5.41156	5.4332
Q9Z0G9	CLD3	Claudin-3	213	0.987172															4.04022		5.08187	4.6859	4.36225	5.15836	4.99452
Q9Z0G9	CLD3	Claudin-3	218	0.995337															4.04022		5.08187	4.6859	4.36225	5.15836	4.99452
Q68FD5	CLH	Clathrin heavy chain 1	634	0.999965	4.42876	4.40133	4.58199	4.63614		4.10228	5.01244	4.75712		4.57456	4.78698	4.90803	4.81967		4.20066	4.10246	4.76622	4.92303	4.43855	4.85291	4.58059
Q68FD5	CLH	Clathrin heavy chain 1	899	0.998505	4.35418	4.23025	5.0717	4.94419			4.67909	4.7648		4.78441	4.80448	4.56001	4.98427				4.46475	4.23931	3.93373	4.46478	4.35899
Q68FD5	CLH	Clathrin heavy chain 1	900	0.90665	4.35418	4.23025	5.0717	4.94419			4.67909	4.7648		4.78441	4.80448	4.56001	4.98427				4.46475	4.23931	3.93373	4.46478	4.35899
Q68FD5	CLH	Clathrin heavy chain 1	1096	1			5.1111	5.5249						4.80202				5.09232	5.08059
Q68FD5	CLH	Clathrin heavy chain 1	1477	0.999569			4.82813	4.7328						4.24199	4.12607			4.39103			4.00936				3.7337
Q68FD5	CLH	Clathrin heavy chain 1	1487	1	4.61777	4.60261	5.41	5.26713	4.16149	4.03383	4.51914	4.35666	4.89798	4.67402	4.49956	4.51108	4.54448	4.73755	4.71377	4.76758	4.49093	4.51076	4.2916	4.48326	4.47158
Q8BHB9	CLIC6	Chloride intracellular channel protein 6	371	1									5.26945	4.02583		4.16071				4.61724	4.24755	4.83345	4.69577		4.65695
Q3UMF0	COBL1	Cordon-bleu protein-like 1	570	0.999999			5.20861	4.48012			4.26257
P18760	COF1	Cofilin-1	140	1	3.99573	3.77337	5.92744	6.02599	4.11537		5.26689	4.64826	5.14045	4.99979	4.65981	4.50097	5.37484	4.10613		4.3969	5.09468	5.12588	5.00227	4.83123	4.93686
O55029	COPB2	Coatomer subunit beta'	354	0.997068			4.93346	4.96813
Q9WUM4	COR1C	Coronin-1C	301	0.971533	4.38759	4.67398	5.51948	5.51632			3.97113		4.95303	4.63099				4.87054	4.58098	4.37731	4.46099
Q9CQF3	CPSF5	Cleavage and polyadenylation specificity factor subunit 5	40	0.999963			4.91283	4.75769			3.92553								4.34887
Q9DCT8	CRIP2	Cysteine-rich protein 2	13	0.986544			4.16441	4.19717													3.893	4.38474	4.13795		3.93433
Q9DCT8	CRIP2	Cysteine-rich protein 2	77	0.999093	4.63268		5.45705	5.03723					5.44718	4.31286				5.54219	5.01151	5.13723	4.61338	4.80435	4.3949	4.42476	4.6371
P47941	CRKL	Crk-like protein	132	0.987684	4.37236	4.19102		4.43717	4.58189	4.42826	4.31931		5.00657	4.80909	4.67107	4.55134	4.19536	4.68426		4.0519		4.38437	4.02244		3.63979
P47941	CRKL	Crk-like protein	207	0.928953	7.11137	7.06384	7.28167	7.19762	7.24906	6.90687	6.80795	6.68925	7.25835	7.25767	6.72086	7.0024	6.83788	7.5045	6.9523	7.2003	6.6489	6.41115	6.45979	6.72357	6.28613
P47941	CRKL	Crk-like protein	127	1									5.23326	4.97539	4.52205	4.36456
Q8VHK1	CSKI2	Caskin-2	384	0.999933														4.64161			4.42827	5.29738	4.29753	4.03964	4.4996
Q8VHK1	CSKI2	Caskin-2	753	0.995335			4.80019											5.5955		4.71951	4.92327	5.48368	4.84007		5.1976
Q8VHK1	CSKI2	Caskin-2	253	0.938876	5.59703	5.53974	5.69231	5.57988	5.38206	5.33721	5.24797	5.20412	5.90737	5.78132	5.11099	5.29601	5.33509	6.14326	6.38054	6.03161	5.76164	7.34284	5.61303	5.17216	6.12482
Q8VHK1	CSKI2	Caskin-2	336	1			4.92113	4.55143			4.32133								4.31511			4.50765
O88712	CTBP1	C-terminal-binding protein 1	76	0.800193	4.58513		4.97199	4.90244				4.07765							4.73559			4.13966		4.04599	3.87433
P26231	CTNA1	Catenin alpha-1	177	1	4.02971	3.99999	5.06382	4.94026			4.16309	4.26408	4.27029			3.77423		4.46004	4.13304	4.40371	4.37127	4.1	4.39197	4.26853	4.33979
Q02248	CTNB1	Catenin beta-1	654	0.882216	4.05597	4.13203	4.64959	4.44043	4.39094	4.36705	4.32688	3.95554	4.27143	4.15615	4.43554	4.19211	4.52607	4.70167		4.27919	3.5982			4.16724
P30999	CTND1	Catenin delta-1	904	0.987156			5.40439	4.93263			4.21124		4.50497		3.88601			4.54271		4.0691	4.11221	4.13965	4.04598	4.25106	4.16334
P30999-3	CTND1	Catenin delta-1	883	0.971296	3.69887	3.4724	4.83435	4.41523					4.14569					3.71198		3.77482	3.20764	4.09103		3.89036	3.70819
P50396;Q61598	CTND1/CTND1	Catenin delta-1	229;229	0.995823		4.05017	5.00677	4.98013						4.47294
P23242	CXA1	Gap junction alpha-1 protein	313	0.999554	4.56124	4.28871	5.08428				4.14178	4.60831		4.53195	4.43989	4.47943	4.91038	4.1035	4.25446		3.76366	3.96423	3.66853	3.78146
P23242	CXA1	Gap junction alpha-1 protein	247	0.9876			4.73073	4.34858			3.97754						4.16342
P56485	CXCR7	C-X-C chemokine receptor type 7	354	0.910515			3.99984							4.6538	4.17216	3.92012	3.96749					3.96432
Q5SQX6;Q7TMB8	CYFP2/CYFP1	Cytoplasmic FMR1-interacting protein 2	966;967	0.903414			5.05238	4.90004
Q62426	CYTB	Cystatin-B	97	0.999999			4.82439	4.61717					4.13944	4.3664			4.20607
Q8BPM0	DAAM1	Disheveled-associated activator of morphogenesis 1	911	1			4.75014	4.69714			3.80587		4.27774
Q8BPM0	DAAM1	Disheveled-associated activator of morphogenesis 1	401	1			4.91782	4.78632													3.4199
P98078	DAB2	Disabled homolog 2	170	1	4.3466	4.28944	4.91178	4.76029				3.90736		4.61077	4.07254	4.27399	4.09141			4.2249	4.19958
Q3UHC7	DAB2P	Disabled homolog 2-interacting protein	833	0.999167	4.63477	4.24944	5.59258	5.57147					5.15092	5.03462				6.55443	5.69843	5.87058	4.37179	4.60665	4.90783	4.66533	4.24008
Q9QXT1	DAPP1	Dual adapter for phosphotyrosine and 3-phosphotyrosine and 3-phosphoinositide	139	0.999695							4.06425										4.29863	4.10117	4.33588	4.07054	4.6078
Q6PDL0	DC1L2	Cytoplasmic dynein 1 light intermediate chain 2	265	0.973617											4.36246						4.36032	4.9298		4.43507
Q6PDL0	DC1L2	Cytoplasmic dynein 1 light intermediate chain 2	271	0.856794											4.36246						4.36032	4.9298		4.43507
Q6PDL0	DC1L2	Cytoplasmic dynein 1 light intermediate chain 2	284	0.99923											4.36246						4.36032	4.9298		4.43507
Q8N7N5	DCAF8	DDB1- and CUL4-associated factor 8	332	0.965952			4.85989	4.64744															3.89686
Q99KJ8	DCTN2	Dynactin subunit 2	314	0.997164	3.8921	4.07473	4.93599	4.82647			4.24149	3.90905		4.05957							3.66607	3.87133	3.86702
Q8CBY8	DCTN4	Dynactin subunit 4	270	0.999943			4.97658	4.77408															3.73752
Q03146	DDR1	Epithelial discoidin domain-containing receptor 1	790	0.991702	4.57116	4.74743		3.98192				4.31096	4.36013			3.72753		4.1542	4.05463	4.65558	4.42548	4.59061	4.5408		4.62167
Q03146	DDR1	Epithelial discoidin domain-containing receptor 1	794	0.845031	4.57116	4.74743		3.98192				4.31096	4.36013			3.72753		4.1542	4.05463	4.65558	4.42548	4.59061	4.5408		4.62167
Q03146	DDR1	Epithelial discoidin domain-containing receptor 1	795	0.866075	4.57116	4.74743		3.98192				4.31096	4.36013			3.72753		4.1542	4.05463	4.65558	4.42548	4.59061	4.5408		4.62167
Q62371	DDR2	Discoidin domain-containing receptor 2	735	0.999398	5.42964	5.49689		4.06127	5.04321	5.02363	5.43029	5.23495		5.17115	5.43683	5.39134	5.05147				3.87306			3.63339
Q62371	DDR2	Discoidin domain-containing receptor 2	739	0.997297	5.42964	5.49689		4.06127	5.04321	5.02363	5.43029	5.23495		5.17115	5.43683	5.39134	5.05147				3.87306			3.63339
Q91VR5	DDX1	ATP-dependent RNA helicase DDX1	628	0.998823			5.14677	4.99748			4.49235										3.90422		3.82741
Q62167	DDX3X	ATP-dependent RNA helicase DDX3X	462	0.871806			5.34573	5.36442				4.38355	4.94214	4.75101	4.18738	4.21246	4.82068	4.66262		4.72917	4.84529	4.74232	4.71113	4.73817	4.67533
Q62167	DDX3X	ATP-dependent RNA helicase DDX3X	301	1								3.82503									4.52407	4.33117	3.9748	4.01579	4.37359
Q99L04	DHRS1	Dehydrogenase/reductase SDR family member 1	94	1			5.07733	4.87267
Q6P5D3	DHX57	Putative ATP-dependent RNA helicase DHX57	1263	0.99985			5.02307	4.99656					4.38032
Q9ESX5	DKC1	H/ACA ribonucleoprotein complex subunit 4	153	0.999989			4.49017	4.28061			5.46617
Q811D0-3	DLG1	Disks large homolog 1	783	1	4.53203	4.1951	6.39051	6.33585	4.55215	3.9235	5.08262		5.91844	5.20807	4.97361	4.94808	4.68502	4.40826	4.38463	4.69335	4.60141	4.78044	4.94663	3.98584	4.18511
Q811D0-3	DLG1	Disks large homolog 1	918	0.999771			4.75298	4.49228			4.44238					4.02216					4.29186	3.68997
P70175	DLG3	Disks large homolog 3	840	0.990032			5.65963	5.47994	4.41055				4.74431
P70175	DLG3	Disks large homolog 3	705	1	4.83666	4.63788	6.58483	6.58934	4.88812	4.17883	4.91954		6.06162	5.77918	4.98467	4.76396	4.79258	4.27936			3.9423	3.88939	3.9276	4.04953
Q9QYJ0	DNJA2	DnaJ homolog subfamily A member 2	54	0.955449			5.14059	4.84971
Q9QYJ0	DNJA2	DnaJ homolog subfamily A member 2	320	1			5.75391	5.56885
P13864	DNMT1	DNA (cytosine-5)-methyltransferase 1	973	0.999784			4.76904	4.64952			4.06179
A2AF47	DOC11	Dedicator of cytokinesis protein 11	57	0.797098	4.00024	4.00498	5.32016	5.15781			4.5042
P97465	DOK1	Docking protein 1	450	0.999875	5.1437	4.72041	5.65359	5.23543	4.39179	4.34291	5.86215	5.23316	4.91837	4.55236	5.12975	5.03031	5.26586	4.93671	4.63668	4.97477	5.10014	5.07875	4.88893	4.74557	5.0904
P97465	DOK1	Docking protein 1	376	1							4.75252	4.1213	4.2549		3.88522	4.11385					4.16826	4.05329	3.89278	4.26556	4.0835
P97465	DOK1	Docking protein 1	336	0.999999	4.72794	3.74171	5.67618	5.42705			5.21119	4.40785		4.60789	4.11537		4.66383	4.61492		4.5826	4.59949	3.86766	4.14442	4.35067	4.32628
P97465	DOK1	Docking protein 1	340	1	4.72794	3.74171	5.67618	5.42705			5.21119	4.40785		4.60789	4.11537		4.66383	4.61492		4.5826	4.59949	3.86766	4.14442	4.35067	4.32628
P97465	DOK1	Docking protein 1	397	0.998561	4.74247	4.50782	5.44768	5.43144			4.86427			5.02878	4.28239		4.45573		4.34001	4.51567	4.21511			3.98198	4.15942
P97465	DOK1	Docking protein 1	361	0.999991	5.57235	5.18362	6.29022	6.21575	5.18409	4.96368	5.4277	4.88876	5.75557	5.9214	5.31385	5.08237	5.38945	5.54034	5.15895	5.48376	5.41954	5.45535	5.08053	4.94753	5.56629
P97465	DOK1	Docking protein 1	295	0.999804	4.90378	4.55931	5.52989	5.50539	4.67091	4.31875	4.34938		4.63713	5.19891	4.38986	4.45207	4.55899	4.75038		4.76997					4.30392
O70250;Q9DBJ1	DPYL2/DPYL3	Dihydropyrimidinase-related protein 2	92;92	0.999933			5.44514	5.3613			4.68858	4.11206		4.29134	4.35795	4.67044	4.81433		3.95162	4.75628	4.80303	4.85867	4.40415	4.627	4.57635
P32233	DRG1	Developmentally-regulated GTP-binding protein 1	313	0.79342			4.83901	4.62817			3.88311
O55111	DSG2	Desmoglein-2	1016	1									4.51105
Q8BHA3	DTD2	Probable D-tyrosyl-tRNA	162	0.840547	4.09429	4.17265	5.80481	5.62488			4.74767		4.53921	3.89295	3.692	3.93809				4.12981	4.15679	4.20058	4.06768		4.11759
Q9JHU4	DYHC1	Cytoplasmic dynein 1 heavy chain 1	4608	1				5.6408		5.09994
Q9JHU4	DYHC1	Cytoplasmic dynein 1 heavy chain 1	3377	0.999895			5.56097	5.32187			4.38172					3.6493			3.88644
P63168	DYL1	Dynein light chain 1, cytoplasmic	65	0.980536	3.86545	4.19873	5.10395	4.97289			4.7511			4.04492	4.33161	4.5254	4.28333				4.03973	4.23235	4.39671	4.0212	4.13176
Q61214	DYR1A	Dual specificity tyrosine-phosphorylation-regulated kinase 1A	321	1	6.63558	6.59354	6.58919	6.46608	6.23042	6.19034	6.90068	6.94681	5.04251	6.66232	6.52739	6.18337	6.78594	5.73499	4.90647	5.06467	6.66922	6.30338	6.49138	6.52691	6.56953
Q61214	DYR1A	Dual specificity tyrosine-phosphorylation-regulated kinase 1A	140	0.791517	4.63027	4.92492	5.62993	5.36065	4.26695	4.1561	4.24126	4.60598	4.39925	4.84877	4.14895		4.63225	4.24206		4.25055	4.36254	4.25487	4.07225	4.12839	4.17702
Q61214	DYR1A	Dual specificity tyrosine-phosphorylation-regulated kinase 1A	145	0.999998	4.63027	4.92492	5.62993	5.36065	4.26695	4.1561	4.24126	4.60598	4.39925	4.84877	4.14895		4.63225	4.24206		4.25055	4.36254	4.25487	4.07225	4.12839	4.17702
Q8BI55	DYRK4	Dual specificity tyrosine-phosphorylation-regulated kinase 4	379	0.99249	5.04649	5.02752	4.62521	4.61801		4.38814	5.15967	5.22546		4.68992	4.35809	4.27917	4.78795				4.87466	4.5057	5.00585	4.64259	4.8721
Q91ZU6-4	DYST	Dystonin	5837	0.999795			5.30494	4.90454			4.25716										3.65572
Q8BMS1	ECHA	Trifunctional enzyme subunit alpha, mitochondrial	675	1			5.00504	4.98734			3.99389
P10126	EF1A1	Elongation factor 1-alpha 1	29	1	5.26698	5.34605	6.25667	6.1006	3.41782	4.6976	5.83125	5.60896	5.00311	5.70601	5.49142	5.40021	5.9512	5.05361		4.69198	5.37565	5.47447	5.3892	5.17693	5.22384
P58252	EF2	Elongation factor 2	443	1	3.96985		5.61502	5.42718			4.41365	3.90112	4.31161	4.37832	4.09394	4.08044	4.246				3.73113	3.7886		3.66438
Q9D8Y0	EFHD2	EF-hand domain-containing protein D2	83	0.998095	4.69609	4.00905	5.05407	4.89862		3.954				4.55287							4.61592		4.30658	4.19593	4.44532
P52795	EFNB1	Ephrin-B1	342	0.982441	4.73809	4.42107	5.74781	5.28642	4.82349	4.54878	4.49146			4.77772	4.53412	4.43811	4.31201				4.1356		4.05359
Q64355	EFS	Embryonal Fyn-associated substrate	371	0.999999									5.29147					5.84992	5.33481	5.37455	4.80491	4.91677	4.42348		4.21746
Q01279	EGFR	Epidermal growth factor receptor	1172	0.999999	4.33014	4.08239							5.09155							4.0772			4.10817
Q01279	EGFR	Epidermal growth factor receptor	1110	1	5.4805	5.25866	5.10081	4.83398	4.27463		4.56844	5.20651		5.19174	4.31134		5.0697	4.45841	4.13252		4.84758	4.57201	4.21372	5.05864	4.76841
Q9EQP2	EHD4	EH domain-containing protein 4	518	0.989254			5.5049	5.42754
P48024	EIF1	Eukaryotic translation initiation factor 1	79	1			5.64405	5.54327					4.45215	4.8129							3.83089				3.95405
Q8JZQ9	EIF3B	Eukaryotic translation initiation factor 3 subunit B	438	0.895958	4.8394	4.85143	5.0941	4.97111	4.44546	4.50505	4.20902	4.30967	4.85405	4.892	3.84639			5.36428	5.03338	4.8838			4.02561
O70194	EIF3D	Eukaryotic translation initiation factor 3 subunit D	318	0.976775	4.00463	4.02492	5.2049	5.12313			3.82064		4.8186	4.66273				4.17463		4.33496
Q9QZD9	EIF3I	Eukaryotic translation initiation factor 3 subunit I	308	0.999993	3.43499		4.54932	4.42136
Q8BPU7	ELMO1	Engulfment and cell motility protein 1	48	0.990089					5.22724	4.70109			5.59186	4.2197					4.61492	4.77179
Q8BHL5-3	ELMO2	Engulfment and cell motility protein 2	48	0.996324	4.89912	4.64599	5.88179	5.74497	4.6292	4.33423	4.76975	4.77712			4.93468	4.80692	5.31069			4.17371	4.09061
Q7TT37	ELP1	Elongator complex protein 1	1003	0.999936			5.63324	5.64387						4.20122
Q9ER73	ELP4	Elongator complex protein 4	181	0.853553			5.1261	4.9836			3.84213											3.64429		3.65008
P70290	EM55	55 kDa erythrocyte membrane protein	331	0.999925			5.03335	5.07727
P70290	EM55	55 kDa erythrocyte membrane protein	429	0.995119			5.40757	5.29969
P17182	ENOA	Alpha-enolase	189	1			5.26418	5.21691					4.24124	4.23752	4.19964	4.38505	4.47739					4.45516			3.80551
P17182	ENOA	Alpha-enolase	44	1	6.19991	6.12272	7.05853	6.90845	5.98494	5.85553	6.20019	6.01323	6.42362	6.29557	6.05628	6.08639	6.01901	6.93409	6.39822	6.59394	6.40574	6.81905	6.01297	6.19322	6.11659
P17182	ENOA	Alpha-enolase	25	0.999924	5.53574	5.55096	6.71099	6.59222	5.33523	5.18843	5.5874	5.53593	5.85777	5.85385	5.34971	5.52372	5.79168	6.04573	5.78349	5.87514	5.83158	6.2386	5.4887	5.83734	5.7165
P17182	ENOA	Alpha-enolase	287	0.999174		4.16522	5.67668	5.52838						4.96432
Q60902	EP15R	Epidermal growth factor receptor substrate 15-like 1	30	0.997252	3.66606		4.69073	4.50098						3.68851					3.35743
Q03145	EPHA2	Ephrin type-A receptor 2	961	0.900939			5.34736	5.13362			4.34899			4.61182	4.31652	4.36254
Q03145	EPHA2	Ephrin type-A receptor 2	922	0.98421	4.30312	3.94074	5.08947	4.90116					4.07222	4.59247				4.75976	4.26592	4.09584
Q03145	EPHA2	Ephrin type-A receptor 2	589	0.95811	5.29685	5.30098	6.17917	5.95351	4.9703	4.87909	5.68336	5.67041	5.64174	5.8865	5.63873	5.71011	5.5628	5.86703	5.39985	5.22052	5.57278	5.66963	5.38224	4.96833	5.51573
Q03145	EPHA2	Ephrin type-A receptor 2	595	0.940025	5.29685	5.30098	6.17917	5.95351	4.9703	4.87909	5.68336	5.67041	5.64174	5.8865	5.63873	5.71011	5.5628	5.86703	5.39985	5.22052	5.57278	5.66963	5.38224	4.96833	5.51573
Q03145	EPHA2	Ephrin type-A receptor 2	773	0.921804	3.89737		5.74571	5.42551	4.4673	4.51867	4.90487	4.83912	4.93367	5.41171	5.006	4.953	4.82534	5.22203	4.85503	4.72328	4.84111	4.86551	4.29224	4.62224	4.72455
Q03145	EPHA2	Ephrin type-A receptor 2	792	0.931286			4.82457	4.65353			3.7614			3.98983		3.97039
Q8CHU3	EPN2	Epsin-2	196	0.98559			4.36459	4.08518			4.31663				3.72767
P42567	EPS15	Epidermal growth factor receptor substrate 15	242	0.999942			5.45318	5.35511
Q08509	EPS8	Epidermal growth factor receptor kinase substrate 8	396	0.999903			4.78483	4.64493
Q08509	EPS8	Epidermal growth factor receptor kinase substrate 8	490	0.993983	4.25014		5.86641	5.39982						4.36915
Q08509	EPS8	Epidermal growth factor receptor kinase substrate 8	539	0.999908			5.00812	4.98434			3.95882													4.13747
Q08509	EPS8	Epidermal growth factor receptor kinase substrate 8	524	0.9993	4.10822	3.95053	5.06165	4.80672		3.43993	5.22858	4.56514		4.13956	4.82381	4.94285	4.76971				3.92445	3.33815	3.4074	3.40208
P70424	ERBB2	Receptor tyrosine-protein kinase erbB-2	1006	0.995045							3.59732		5.47615	4.91361	4.51728	4.00105	4.86191
P70424	ERBB2	Receptor tyrosine-protein kinase erbB-2	878	0.983568									5.33019	5.41572	5.27659	5.33451	5.12034
O35643;Q9DBG3-2	ERBB2/EGFR	Receptor tyrosine-protein kinase erbB-2	894;902	0.999997	4.08053	4.07645	5.11328	4.96311			3.95172	3.88571	4.07661	4.20367						4.18295	3.63912
Q61526	ERBB3	Receptor tyrosine-protein kinase erbB-3	1325	0.989826									5.16541					4.62621	4.34336	4.5381	4.60136	4.23055	4.51999		4.42287
Q99JZ7	ERRFI	ERBB receptor feedback inhibitor 1	393	0.984953	5.9425	6.27254	6.45496	6.15432	4.42568	4.6781	5.30249	5.06878	7.56506	7.59005	6.88481	6.9251	7.28372	5.78753	5.56276	5.65956	4.71706	5.14224	4.94713	4.61996	4.67574
Q99JZ7	ERRFI	ERBB receptor feedback inhibitor 1	394	0.799588	5.9425	6.27254	6.45496	6.15432	4.42568	4.6781	5.30249	5.06878	7.56506	7.59005	6.88481	6.9251	7.28372	5.78753	5.56276	5.65956	4.71706	5.14224	4.94713	4.61996	4.67574
Q99JZ7	ERRFI	ERBB receptor feedback inhibitor 1	340	0.891777	3.97109	4.00047	5.37819	5.05948						3.99203
Q3U7R1	ESYT1	Extended synaptotagmin-1	809	0.999935	5.34585	5.42537	6.18916	6.20892	4.87157	4.69579	5.52116	5.22826	4.33995	5.13863	4.70524	4.93954	5.23885	4.48464	4.79299	4.80066	5.12241	4.71772	4.90192	4.57556	4.79052
Q9D4H1	EXOC2	Exocyst complex component 2	113	0.982339			4.90237	4.98007
O35382	EXOC4	Exocyst complex component 4	324	0.999985			5.30203	5.10328			4.20713		4.01377			3.73237		3.77447			3.771	4.45539	3.72943		3.80109
P30999;P30999-3	EZRI/MOES/RADI	Ezrin	96;96	0.992522	4.85641	4.56076	6.43836	5.97148	4.66389	4.47296	6.06873	5.43124	4.99015	4.51154	5.24426	5.02547	5.36254	5.20394		4.73466	5.09211	5.18815	4.95866	5.04197	5.07065
Q8BR63	F177A	Protein FAM177A1	134	0.993871			4.61891	4.39218			4.08366	4.26637									4.11637	4.07105	3.77598		4.04652
O88783	FA5	Coagulation factor V	2126	0.789984							4.84667	4.79161			4.73168	4.73403	5.0856				4.59561	4.94381	4.72377	4.7842	5.10622
Q3UFT3	FA59A	Protein FAM59A	74	0.99999									4.616					5.22122	4.53261	4.96934	5.15789	5.14889	4.98135	4.60879	5.0312
P34152-4	FAK1	Focal adhesion kinase 1	576	0.998528	6.01726	6.07934	6.04172	5.8762	5.95414	5.9989	6.03027	6.23114	5.98248	5.92941	6.13409	5.90208	6.20708	5.87187	5.40742	5.9043	5.58026	5.96289	5.72763	5.46652	5.69847
P34152-4	FAK1	Focal adhesion kinase 1	577	0.964116	6.01726	6.07934	6.04172	5.8762	5.95414	5.9989	6.03027	6.23114	5.98248	5.92941	6.13409	5.90208	6.20708	5.87187	5.40742	5.9043	5.58026	5.96289	5.72763	5.46652	5.69847
P34152-4	FAK1	Focal adhesion kinase 1	928	0.999984	4.32283	4.30947	4.62358	4.56161	4.55447	4.43847	4.59034	4.34586	4.36068	4.16223	4.38171	4.34607	4.43809			4.23441	4.04963	4.24091	3.93913
P34152-4	FAK1	Focal adhesion kinase 1	861	0.999955	5.60835	5.7451	5.5985	5.33098	5.24063	5.30059	5.10439	5.34366	5.66521	4.91951	5.12779	5.11258	5.44579	5.61549	5.30212	5.50302	4.84783	5.01844	4.93326	4.35578
P34152-4	FAK1	Focal adhesion kinase 1	397	0.937184	5.31796	5.17646	5.31812	5.25957	5.50285	5.53748	4.93202	4.70795	5.62962	5.1189	5.05502	4.71945	5.29544	5.52376	5.10634	5.52236	4.68321	4.76145	4.47247	4.71017	4.78539
Q9QVP9	FAK2	Protein-tyrosine kinase 2-beta	579	0.913244	5.30579	4.27546	5.65932	5.45697	5.3697	5.56385	5.62373	5.23498	5.4462		5.61908	5.14203	5.30072	5.39116	5.00277	5.13842	4.43229	4.94634	4.36541	5.01695	4.76186
Q9QVP9	FAK2	Protein-tyrosine kinase 2-beta	580	0.999956	5.30579	4.27546	5.65932	5.45697	5.3697	5.56385	5.62373	5.23498	5.4462		5.61908	5.14203	5.30072	5.39116	5.00277	5.13842	4.43229	4.94634	4.36541	5.01695	4.76186
P20491	FCERG	High affinity immunoglobulin epsilon receptor subunit gamma	76	0.873917	4.78067		4.88636	4.72889			4.60846	4.25086		4.63845							3.86016			3.93838
P20491	FCERG	High affinity immunoglobulin epsilon receptor subunit gamma	65	0.999969	5.39913	4.76904	5.62419	5.46879	4.59897	4.59411	5.21358	4.78592	4.17772	5.23225	4.38857	4.4219	4.45562	4.13882	4.11281	3.83703	4.31637		3.78969	4.28964	4.15204
P26151	FCGR1	High affinity immunoglobulin gamma Fc receptor I	357	0.986827	4.63992						3.95728			4.01644
Q3UQN2	FCHO2	FCH domain only protein 2	22	1			4.79521	4.63904						3.91371
Q3UQN2	FCHO2	FCH domain only protein 2	675	0.997742			5.18968	5.10928		4.12371	4.21544
Q3USJ8-2	FCSD2	FCH and double SH3 domains protein 2	683	0.997357	4.76312	4.37041					4.10409		5.2908	4.19588				5.60148	4.90044	5.16275	4.4954
Q8CIB5	FERM2	Fermitin family homolog 2	378	1			4.90279	5.01983					5.04021
P16879	FES	Tyrosine-protein kinase Fes/Fps	456	0.758015	6.03885	5.17313	5.97937	6.04643	5.85171	5.69783		5.1519	6.15596	6.32953	4.44559	5.29339	5.33989	7.07302	6.54417	6.60073	4.65481	5.49912	5.32799	5.56983	5.03449
P16879	FES	Tyrosine-protein kinase Fes/Fps	461	0.96316	6.03885	5.17313	5.97937	6.04643	5.85171	5.69783		5.1519	6.15596	6.32953	4.44559	5.29339	5.33989	7.07302	6.54417	6.60073	4.65481	5.49912	5.32799	5.56983	5.03449
P16879	FES	Tyrosine-protein kinase Fes/Fps	713	1	5.17063	4.43753	4.98337	4.53368		4.19384	3.64463	4.29035		3.78926				4.75435	4.24558	4.50954			3.58759
P16092-3	FGFR1	Basic fibroblast growth factor receptor 1	663	0.918057					3.99373		4.47721	4.4709			4.50947	4.43951	4.3904				3.95452	4.16951	4.58622	3.903	4.02607
P14234	FGR	Tyrosine-protein kinase Fgr	196	0.999393	5.6997	5.66383	5.60808	5.57898	5.22963	5.29177	5.25349	5.67494		5.49261	4.98168	5.03736	5.27686	4.76752	4.46555	4.78493	4.7612	4.6106	4.78128	4.83407
P14234	FGR	Tyrosine-protein kinase Fgr	400	1	5.51544	4.58429	5.73288	5.42616	4.74217	4.97307	4.59301	4.70231		4.72312	4.56076	4.30789	4.55183	4.17592		4.39434				3.78061
P26040;P26041;P26043	FGR/YES	Tyrosine-protein kinase Fgr	270;270;270	1	4.38757	4.29102	5.05474	4.8172			4.68284	4.57653		4.10038			4.17747				4.12125				3.78316
Q9JJ28	FLII	Protein flightless-1 homolog	737	1	3.83175	4.10976	4.87912							4.2658				4.46956
Q80X90	FLNB	Filamin-B	2502	0.986613			5.01857	4.48543			4.70796										3.9578	4.03949	3.89354		4.08405
Q8VHX6	FLNC	Filamin-C	2684	1			4.83865	4.78831			4.64647			4.05498			4.21688				3.60817
Q922K9	FRK	Tyrosine-protein kinase FRK	199	0.86706									5.19044	4.26369		4.71359		4.50641		4.98404	5.3714	5.25263	4.3303	4.77534	5.42511
Q922K9	FRK	Tyrosine-protein kinase FRK	53	0.999999	5.30195	5.28293	5.81481	5.65835	5.32448	5.31986	4.90837	5.12716	5.5329	5.6922	4.91095	5.4305	5.38227	5.30929	5.39707	5.37148	5.18985	5.12915	4.54043	4.84788	4.9801
Q8C180	FRS2	Fibroblast growth factor receptor substrate 2	306	1			5.3681	4.93612			4.55628			3.8334					4.13118		4.04177	4.8334			4.17882
P97807	FUMH	Fumarate hydratase, mitochondrial	488	0.994086	4.82364	4.66164	5.91842	5.81932			4.19542		5.91964	5.77714	4.27053		4.83386
Q61584	FXR1	Fragile X mental retardation syndrome-related protein 1	68	0.999071			4.76278	4.73593													3.22362
O35601	FYB	FYN-binding protein	559	0.9964	4.85032	4.28902	4.70286	4.43964			5.13894	4.49079	4.38088	4.6543	3.86031	4.37814	4.45064	4.86153	4.08151	4.40939	3.96812	4.18579	3.4968	4.63136	4.17701
P16858	G3P	Glyceraldehyde-3-phosphate dehydrogenase	328	1		3.85078	4.80262	4.63056					4.54932	4.36033						5.25718
P16858	G3P	Glyceraldehyde-3-phosphate dehydrogenase	316	1	4.41518	4.177	6.13202	5.97118	4.45778	4.26095	4.36241	4.72211	4.96594	5.02662	4.02085	4.39265	4.97309	5.23451	4.28066	5.08483	5.27154	5.34257	5.07634	5.14941	5.23218
Q00612	G6PD1	Glucose-6-phosphate 1-dehydrogenase X	503	0.999946	4.58223	4.23275	5.37324	5.12963			5.01993	4.66514	4.80172	5.03616	4.34646	4.2923	5.1059	4.48984		4.1186	4.60896	4.78979	4.51034	4.5729	4.49631
Q00612	G6PD1	Glucose-6-phosphate 1-dehydrogenase X	507	0.889909	4.58223	4.23275	5.37324	5.12963			5.01993	4.66514	4.80172	5.03616	4.34646	4.2923	5.1059	4.48984		4.1186	4.60896	4.78979	4.51034	4.5729	4.49631
Q00612	G6PD1	Glucose-6-phosphate 1-dehydrogenase X	401	0.982636	5.13784	5.08943	6.68377	6.54903	5.06854	4.74158	5.64476	5.20004	5.39547	5.50606	5.24692	5.17842	5.47643	5.07426	4.62642	4.88244	5.06191	5.24631	5.04759	5.04903	4.99142
Q9QYY0	GAB1	GRB2-associated-binding protein 1	407	0.999942		4.44329		4.16885			4.48527	4.31064									4.50296	4.74411	4.82004	3.95599	4.56235
Q9QYY0	GAB1	GRB2-associated-binding protein 1	259	0.998684			4.82036	4.41353			4.81653	4.32448	4.30721			3.95633		4.90697		4.54106	5.00643	5.18683	5.12411	4.68621	5.09037
Q9QYY0	GAB1	GRB2-associated-binding protein 1	660	0.995392				4.10023					4.77228	3.84942							3.78366
Q9CY66	GAR1	H/ACA ribonucleoprotein complex subunit 1	160	1			4.79408	4.58218					4.06851	3.83949
Q9D964	GATM	Glycine amidinotransferase, mitochondrial	275	0.994046				4.75843
P68040	GBLP	Guanine nucleotide-binding protein subunit beta-2-like 1	52	0.99743			4.7875	4.48965																3.72444
P52480;P52480-2	GDIA/GDIB	Rab GDP dissociation inhibitor alpha	370;370	0.965707	4.11225	3.96875	5.94083	5.90532			4.97891		5.15822	4.6243	4.51405	4.48412	5.15272			5.00407	4.7328	4.46448			4.55277
Q61599	GDIR2	Rho GDP-dissociation inhibitor 2	129	0.869602		3.4028					4.48675			3.75719
Q68FF6	GIT1	ARF GTPase-activating protein GIT1	554	0.805674	4.26013		5.33787						5.35765		4.06514		4.99064	5.26437		5.10997	3.78069
P50431	GLYC	Serine hydroxymethyltransferase, cytosolic	28	0.99919	4.83348	4.62843	6.80754	6.76613	5.07563	4.56242	4.8542	4.58975	5.89441	5.38769		4.28951	4.81777	5.84021	5.09846	5.41423	5.18985	5.25399	5.21384	5.26098	4.99913
Q99L27	GMPR2	GMP reductase 2	318	0.919646			4.57426	4.46577			4.24408
O88630	GOSR1	Golgi SNAP receptor complex member 1	91	0.866446			4.97331	4.84621													3.68445
Q8K3J9	GPC5C	G-protein coupled receptor family C group 5 member C	386	1									4.04654					4.77554	4.97559	4.61604	4.65293	3.98394	3.79904	4.5223	5.0769
Q8VDU0	GPSM2	G-protein-signaling modulator 2	146	1			5.0403	5.10134														3.83238
Q8VDU0	GPSM2	G-protein-signaling modulator 2	292	0.986104			4.83364	4.87364
Q3U1Z5	GPSM3	G-protein-signaling modulator 3	107	0.944561			4.80285	4.28522			4.0434			3.79097
Q9JJA9	GRASP	General receptor for phosphoinositides 1-associated scaffold protein	236	0.997246	4.57681	4.40739	4.7395	4.63892		4.36775			4.82194	4.72257				4.47869	4.67904	5.04013
Q5SNZ0	GRDN	Girdin	1801	0.97837			4.78985	4.54877			4.60262	3.98241							3.77037		3.60821
Q5SNZ0	GRDN	Girdin	1252	0.955208			4.26169	4.19416									3.80502
P38647	GRP75	Stress-70 protein, mitochondrial	161	0.998303			4.56806	4.5571										4.29038
P47791	GSHR	Glutathione reductase, mitochondrial	151	0.792385	4.28427		5.76748	5.71295	4.215		4.21657		4.81865	4.78971			4.41055	5.2325	4.7756	5.13278	5.04581	4.79428	4.84992	4.91971	4.79783
Q2NL51	GSK3A	Glycogen synthase kinase-3 alpha	279	0.972571	6.88311	6.6557	6.82245	6.7846	6.53339	6.49645	7.05977	7.13085	7.19068	6.93493	6.94022	7.03947	7.09824	6.8693	6.59649	7.09699	6.99553	7.10181	6.97374	6.80701	7.05844
P19157	GSTP1	Glutathione S-transferase P 1	64	0.999981			4.77126	4.66667			4.56784					4.33397
P19157	GSTP1	Glutathione S-transferase P 1	8	1			5.37212	5.17229			4.61562
Q8CGP2-2	H2B1P	Histone H2B type 1-P	43	0.999465			4.79796	4.73411					4.06508												3.84561
Q8CGP2-2	H2B1P	Histone H2B type 1-P	84	1			3.85266	3.6157			4.03142	4.20339			3.60579		3.98189				3.04637		2.76851	3.19461
P62806	H4	Histone H4	89	0.999998			4.46066	4.43833			4.49624		5.23277	4.29094				4.66954	5.13583	5.34016	4.94633		5.06399	4.01744	4.34243
P62806	H4	Histone H4	52	0.987118			4.96772	4.79682			3.99011	3.75794	4.76969								3.8537		3.90735		4.32177
P01899	HA11	H-2 class I histocompatibility antigen, D-B alpha chain	344	1	4.93697	4.81504	6.10748	5.95604	4.65505	4.47375	4.88863	4.73571	4.46951	4.85467	4.89765	4.55181	4.8902	4.57855	4.51004	4.77033	4.294	4.44367	3.9723	4.82865	4.24444
P04223	HA1K	H-2 class I histocompatibility antigen, K-K alpha chain	342	1		3.92015	5.09635	5.05589	4.63502		4.64155			3.96961	4.27469	4.28841						4.04127	3.66019	4.32243
P14234;Q04736	HBB1/HBB2	Hemoglobin subunit beta-1	168;192	0.996144	4.63304	4.52838			4.25681	4.22718	4.20758			4.46537				4.38658		4.1802
P08103	HCK	Tyrosine-protein kinase HCK	409	0.999913	5.89511	5.60554	5.8442	5.66866	5.55438	5.72467	5.1866	5.45913	5.75891	5.24907	5.47644	5.24204	5.48868	6.05811	5.65769	5.98076	5.51969	5.67216	5.62273	5.66784	5.78629
P08103	HCK	Tyrosine-protein kinase HCK	207	0.999743	4.74811	4.68199	4.43303	4.33345	4.30054	4.04795	4.99553	4.62225		4.73044	4.21345	4.25145	4.32645	4.67747	4.10467	4.31526	3.83997	4.05392	4.20067	3.97316	4.14467
Q99LI8	HGS	Hepatocyte growth factor-regulated tyrosine kinase substrate	216	1			4.38454	4.66623			5.08453	4.79027	4.28096	4.09906	4.46597	4.47383	4.8275				5.03606	5.07215	5.01696	4.5674	4.98835
Q99LI8	HGS	Hepatocyte growth factor-regulated tyrosine kinase substrate	132	0.979112	4.89922	4.90595	5.9731	5.85005	4.3227	4.34798	5.24285	5.00417	4.91703	5.16523	4.43865	4.38114	5.07234	4.47253		4.32274	4.41641	4.35337	4.30299	4.00656	4.2675
P70349	HINT1	Histidine triad nucleotide-binding protein 1	109	0.980032			5.17013	5.07322					4.26548	4.36738				4.51249					4.21512
O88904	HIPK1	Homeodomain-interacting protein kinase 1	352	0.999333	5.5669	5.26457	5.49827	5.41104	5.23303	5.23191	6.12638	6.17126	4.40656	5.63006	6.0467	5.9487	6.10212	4.95483		4.44974	6.11272	5.95256	6.0651	5.81026	6.05911
P62748	HPCL1	Hippocalcin-like protein 1	115	0.998583			4.79271	4.59074
O08553;Q62188	HS71L/HSP7C	Heat shock 70 kDa protein 1-like	32;32	1	4.69937	4.65512	5.29218	5.3418		4.50098			4.87984	4.97381				4.80109	4.65599	4.88966
P48722	HS74L	Heat shock 70 kDa protein 4L	589	0.997528			4.86905	4.83332																	4.03484
P16627;P63017	HS90A/HS90B	Heat shock protein HSP 90-alpha	43;41	0.99996	4.04281		5.83458	5.70084	4.11086				4.86375	4.82962	4.48227	4.43307	4.75987	4.3178		4.23866	3.95262	4.25224	4.00498	3.53573	4.06361
P11499	HS90B	Heat shock protein HSP 90-beta	484	0.991131	4.71226	4.58455	5.54605	5.34334	4.26627	4.22538	4.82424	4.66205	4.03813	4.69834		4.43124	4.72907						4.4558
Q61316	HSP74	Heat shock 70 kDa protein 4	336	1	4.91538	4.86996	5.17108	5.0718	4.1952	4.20973	4.90179	5.10641	4.65847	5.1417	4.69113	4.92252	5.15959	5.01528	4.32141	4.95551	4.88898	4.92987	5.38762	4.93255	4.92043
P63017	HSP7C	Heat shock cognate 71 kDa protein	107	0.999999			4.39632	4.19531						4.085
Q9JKV2	ICK	Serine/threonine-protein kinase ICK	159	0.993807	4.88079	4.86827	4.54606	4.37981	4.23438	4.27862	4.6879	4.44564		3.87395	3.94218	3.88033
Q9D6R2	IDH3A	Isocitrate dehydrogenase [NAD] subunit alpha, mitochondrial	121	0.997936		3.83528	4.95579	5.02716		4.01911	4.50227	4.52555			4.19239									4.20137
P63242	IF5A1	Eukaryotic translation initiation factor 5A-1	98	0.999999	4.56491	4.64374	6.59923	6.52776	4.55059	4.51656	5.01144		5.66416	5.50168				4.94359		4.55807	4.26766
Q9CQW9	IFM3	Interferon-induced transmembrane protein 3	27	1	5.37105	5.14352	5.47906	5.50159	4.98158	5.07337	5.1529	4.99197	5.03156	5.55238	5.0226	5.13486	5.38408	5.20231	5.27891	5.09572	4.81022	4.72862	4.391	4.94777	4.99874
Q8BKE9	IFT74	Intraflagellar transport protein 74 homolog	526	0.996613			4.55044	4.38518
Q9QZ85	IIGP1	Interferon-inducible GTPase 1	238	1							4.66849
Q9D819	IPYR	Inorganic pyrophosphatase	28	0.957462			5.68046	5.64576						4.5748
Q9JKF1	IQGA1	Ras GTPase-activating-like protein IQGAP1	1526	0.998545			5.02974	4.85122					3.9646
Q9JKF1	IQGA1	Ras GTPase-activating-like protein IQGAP1	1510	0.982151	4.14618	4.16288	6.62822	6.55334	4.7068		5.05215	4.25668		4.74628				3.86889			3.91289		4.1429	4.50838	4.2138
P35569	IRS1	Insulin receptor substrate 1	546	0.874835									5.96317
P35569	IRS1	Insulin receptor substrate 1	46	0.985584									5.51462		3.91359				3.86832	3.90887	3.94926				3.39377
P35569	IRS1	Insulin receptor substrate 1	608	0.809018									5.6082			4.44632		5.09871	5.15719	5.14347	4.69366	4.52718	4.80123	4.23564	4.43867
P81122	IRS2	Insulin receptor substrate 2	671	0.998716	4.72674	4.54257	4.59703	4.70134					5.24844	3.98995				4.843		4.38809			4.51245
P81122	IRS2	Insulin receptor substrate 2	649	1	4.96593	4.85841	5.03297	4.87882	4.56657	4.30591	3.84346	4.54834	5.67301	4.32888		4.26699		5.26063	4.79178	4.88074	4.39641	4.57274	4.85693	4.45417	4.41999
P81122	IRS2	Insulin receptor substrate 2	814	0.999994								4.44563	5.208								4.31807		4.67236
Q9CX00	IST1	IST1 homolog	43	1	3.72339	3.74543	4.73076	4.69947			3.78651		4.07534	3.7099							3.60304		3.59328
P09055	ITB1	Integrin beta-1	783	1	4.6012	4.37511	5.87832	5.59624	4.31893	4.2974	4.78832	4.2765	4.26864	4.61364	4.46241	4.32666	4.75498	4.11166		3.95726	4.17416		3.77415	4.25821	3.78582
A2A863	ITB4	Integrin beta-4	1209	0.999871	4.08275	4.19013	4.11231	4.01721		4.3038			5.22542	3.99402	3.91972	4.57227		4.83177		5.29383	5.84281	5.99409	5.38637	5.23112	5.73767
A2A863	ITB4	Integrin beta-4	1191	0.950594												3.92988					4.69683	5.01463	3.78898		4.60995
Q9Z0R6	ITSN2	Intersectin-2	922	1	4.65767	4.15992	5.07509	4.62424			4.63411	4.28986	4.38158		3.98132		4.3291	4.99589		4.68372	4.18988	4.55819	4.29089	4.19007	4.40558
Q9Z0R6	ITSN2	Intersectin-2	554	1			4.85606	4.65434			4.65517			4.25976		3.90745		4.0311			3.92577
P52332	JAK1	Tyrosine-protein kinase JAK1	1033	0.997759	4.46025		5.31315	5.19807	4.26219	4.14961	4.54155		4.52447	4.59843	4.63861	4.45395	4.24371					4.00344
O88792	JAM1	Junctional adhesion molecule A	281	0.999415	3.52834	3.4831	4.77561	4.3261	3.56116	3.58428				3.77112				4.72764		3.75741	4.49264	4.12872	4.13854	4.53824	4.41971
Q80UL9	JAML1	Junctional adhesion molecule-like	334	0.993878			4.81651	4.79942			3.67859			4.21226
P12382	K6PL	6-phosphofructokinase, liver type	640	0.999805																		5.02565	4.52946		4.41803
Q9WUA3	K6PP	6-phosphofructokinase type C	650	1			4.19438						5.80632								4.88798	5.63159	5.08877		5.19019
P68181-4	KAPCB	cAMP-dependent protein kinase catalytic subunit beta	116	0.99975	4.28889		5.84032	5.78535			5.09191		4.14104	4.08893			4.70235				3.74954		4.24305		3.62823
Q9JHD2	KAT2A	Histone acetyltransferase KAT2A	727	0.774019			4.66759	4.54281						3.87587
Q8BK63	KC1A	Casein kinase I isoform alpha	294	0.997051	3.9503	4.04738	5.51793	5.25685			4.2711		5.68289	5.20733	5.12812	5.0034	5.31242
Q6WVG3	KCD12	BTB/POZ domain-containing protein KCTD12	119	1	4.19628	4.37053					4.43557	3.75819		4.35349	4.23461	4.09215	4.39802			4.01916
O35219	KCNH2	Potassium voltage-gated channel subfamily H member 2	675	1			5.36549	5.26671			5.73143	4.4127			4.40466	4.38817	4.30947				4.44565	4.40616	4.0492	4.04658	4.30196
P07310	KCRM	Creatine kinase M-type	125	1													3.96662			5.15143	4.09583
Q64520	KGUA	Guanylate kinase	53	0.845391	3.97236	4.28163	6.22058	6.17736	4.54619		4.60131		4.98466	4.81545	4.04053	4.21495					3.43049
Q64520	KGUA	Guanylate kinase	54	0.820274	3.97236	4.28163	6.22058	6.17736	4.54619		4.60131		4.98466	4.81545	4.04053	4.21495					3.43049
Q80U38	KHNYN	Protein KHNYN	449	0.993876	5.6539	5.48522	5.45944	5.4617	5.24599	5.12927	5.36455	5.27961	5.60411	5.85639	5.12992	5.25464	5.44725	5.33039	5.14906	5.26242	4.85018	4.78261	4.56756	4.80668	4.50101
Q80W68	KIRR1	Kin of IRRE-like protein 1	604	0.997446	4.5196	4.58764	5.09404	4.86787	4.24696	4.21098	4.38804	4.41745		4.54836	4.55447	4.56983	4.64189
Q80W68	KIRR1	Kin of IRRE-like protein 1	637	0.886689	4.77848	4.72308	5.14545	4.88817	4.29284	4.20669		4.08384		4.5612
Q80W68	KIRR1	Kin of IRRE-like protein 1	679	0.927873							4.41837	4.17138			3.98632		4.29093
Q80W68	KIRR1	Kin of IRRE-like protein 1	756	0.999999	4.25766	4.47575	4.90097	4.62388		3.84373	4.25473	4.27368		4.55363	4.2403	4.14165	4.49352
P05532	KIT	Mast/stem cell growth factor receptor	719	0.851681									4.98576
P05532	KIT	Mast/stem cell growth factor receptor	934	0.987376									4.95892			4.5589				4.59373	5.22817	5.13101	4.73441	4.56552	4.88367
O88447	KLC1	Kinesin light chain 1	358	0.989793			5.54884	5.48798	4.61029				4.60626	4.95274
O88448	KLC2	Kinesin light chain 2	344	0.999719			4.88909	4.7916						4.00674								3.76421
Q8CE33	KLH11	Kelch-like protein 11	122	0.994			5.38035	5.37255
P20444	KPCA	Protein kinase C alpha type	195	0.999757									4.10733								4.58514	3.95363			4.43867
P28867	KPCD	Protein kinase C delta type	332	0.822851	4.48625	3.86538	4.16421							4.14019				4.24131		4.06555	4.20074	4.23135	4.18023	4.28398	4.29881
P28867	KPCD	Protein kinase C delta type	311	1	6.40112	5.92551	6.22119	6.16827	5.78142	5.5579	5.53633	5.10576	6.01743	6.36712	4.8109	5.2939	4.98339	5.68037	5.59686	5.61598	5.47602	5.99981	5.67799	5.86097	5.99831
Q9D0M1	KPRA	Phosphoribosyl pyrophosphate synthase-associated protein 1	40	0.999355			4.53858	4.23883					3.73198	3.64512								3.5856
P52480	KPYM	Pyruvate kinase isozymes M1/M2	390	1	4.30535	4.1759	6.58187	6.48973	4.68897		4.68492		5.23534	4.87539	4.0167	3.82524	4.79179	4.99542	4.4931	4.57948	3.78167	4.67343	3.88457	4.62188	3.42008
P57780;Q7TPR4	KPYM/KPYM	Pyruvate kinase isozymes M1/M2	266;246	0.999303	5.94464	5.64971	6.16497	6.09104	5.76914	5.62149	5.4374	5.92657	4.52723	5.43941		4.69361	5.71633	5.39117		4.59567	5.33753	5.00399	5.15072	5.00734	5.45098
P52480;P52480-2	KPYM/KPYM	Pyruvate kinase isozymes M1/M2	83;83	0.999994	4.28097	4.03673	5.81625	5.82526	4.10177		4.76333	4.6533	5.19403	5.09768	5.12086	5.13127	5.39658	4.64766	4.32729	4.13274	5.02103	5.17581	4.70915	4.68115	4.79972
P52480;P52480-2	KPYM/KPYM	Pyruvate kinase isozymes M1/M2	105;105	1	5.05295	4.92533	6.65981	6.63616	4.99033		5.22385	4.49772	5.65813	5.43873	4.92182	4.93189	5.00944	4.89281		5.24976	4.80804	5.0815	4.50278	4.36438	4.98203
P48025	KSYK	Tyrosine-protein kinase SYK	346	0.980293	4.73762		4.95068	4.76021
P48025	KSYK	Tyrosine-protein kinase SYK	317	0.999822	5.78656	5.48187	5.77641	5.4508	4.55061		4.96873	4.7767		5.5696					4.26031	4.52581	4.34003		4.02555
Q99KR3	LACB2	Beta-lactamase-like protein 2	246	0.999963	3.79759	3.94394	5.14005	5.04653						4.10837
Q80TH2-2	LAP2	Protein LAP2	1419	0.825821	5.02253	4.94628	5.21326	5.05084			4.542		4.55398	4.78654						4.56874
Q80TH2-2	LAP2	Protein LAP2	1097	0.999999	4.20563	3.91391	5.3608	4.99377			5.04402	4.52307	5.65658	4.23113	4.48631	4.70081	4.64373	4.36834		4.15596	4.44079	4.47988	4.42536	4.08936	4.30489
Q60961	LAP4A	Lysosomal-associated transmembrane protein 4A	230	1	4.80318	4.71319	4.99492	4.89421	4.29269	4.20986	4.6919	4.60553	4.32677	4.67436	4.4117		4.71553	4.30371	4.04953	4.40339			3.71233
Q61792	LASP1	LIM and SH3 domain protein 1	57	0.999999			4.46544	4.52409			3.98525
Q8C351	LAYN	Layilin	380	0.976751			4.62552	4.58943						4.65062
P06240	LCK	Proto-oncogene tyrosine-protein kinase LCK	192	0.999984	4.56312	4.69087		4.47919	4.30886	4.17828	5.00517	4.42774		4.46775	3.89838	4.77645	4.36804	4.87312	4.47018	5.06983	4.30137	4.1677	4.25695	4.64622
P06151	LDHA	L-lactate dehydrogenase A chain	239	0.997917	4.95062	5.01005	6.30312	6.12675	4.6358	4.37051	5.26015	5.03072	5.53198	4.81958	4.69723	4.88244	5.09598	5.32879	5.11706	5.18009	5.43422	5.39801	5.3415	5.03052	5.3442
P16125	LDHB	L-lactate dehydrogenase B chain	240	0.999256	3.86395						4.1625		4.98373					4.29491	4.47686	4.33228	4.79089	4.95778		4.33637	4.74548
Q9ERG0	LIMA1	LIM domain and actin-binding protein 1	427	0.991164			4.9849	4.8074			4.87983	4.14105		3.71194							3.97928		3.70643
Q8C8U0-3	LIPB1	Liprin-beta-1	722	0.999959	4.40433	4.32282	6.20902	6.15928	4.26212			4.37202		4.37132			4.11558
P63005	LIS1	Platelet-activating factor acetylhydrolase IB subunit alpha	394	0.996497			4.5218	4.39159					4.09864	3.84691
P63005	LIS1	Platelet-activating factor acetylhydrolase IB subunit alpha	28	0.995231			4.76079	4.48095					4.23137	4.39155		3.84615	4.36889			4.01513	3.98413		3.89605	4.04526	3.97616
Q8BFW7	LPP	Lipoma-preferred partner homolog	245	0.999996	4.99564	4.60139	5.19919	4.6938	4.149	4.2202	5.23612	5.04612	4.74239	4.09156	5.03855	4.7668	5.13712	5.20736	4.61627	4.73225	4.89672	4.77992	4.54051	4.66234	4.76386
Q8BFW7	LPP	Lipoma-preferred partner homolog	301	0.885055	4.19278		4.99051				4.88238	4.27753					4.29942	4.396			4.10321	3.94414	4.19174	4.16927	4.25264
Q8BFW7	LPP	Lipoma-preferred partner homolog	302	0.914343	4.19278		4.99051				4.88238	4.27753					4.29942	4.396			4.10321	3.94414	4.19174	4.16927	4.25264
Q8K1T1	LRC25	Leucine-rich repeat-containing protein 25	289	1	4.77902		4.64549	4.68862	4.00713	4.05212	4.33413	4.16949		4.87839						4.33022	3.8785			4.25289
O35900	LSM2	U6 snRNA-associated Sm-like protein LSm2	35	0.967449			5.15185	5.10344						3.86043
O35900	LSM2	U6 snRNA-associated Sm-like protein LSm2	4	0.950029			4.91509	4.72621						4.03519
Q9CQ22	LTOR1	Ragulator complex protein LAMTOR1	140	0.995159	4.18909	4.09474	5.83492	5.75072			5.3245			3.86903
P25911	LYN	Tyrosine-protein kinase Lyn	473	1	4.33434	4.07543	4.2169	4.1482						4.50942						4.33197	3.8273		3.71359
P25911	LYN	Tyrosine-protein kinase Lyn	193	0.999942	4.90656	4.756	4.79812	4.82374	4.29084	4.38547	4.87894	4.69937	4.70426	5.00681	4.57954	4.65208	4.62118	5.31813	4.95491	4.92358	5.31914	5.20049	4.54587	4.89988	5.03282
P25911	LYN	Tyrosine-protein kinase Lyn	194	0.921397	4.90656	4.756	4.79812	4.82374	4.29084	4.38547	4.87894	4.69937	4.70426	5.00681	4.57954	4.65208	4.62118	5.31813	4.95491	4.92358	5.31914	5.20049	4.54587	4.89988	5.03282
P25911	LYN	Tyrosine-protein kinase Lyn	397	0.999879	5.54773	4.88201	5.37521	5.18694	4.65274	4.69453	4.81452	3.94002	4.75852	4.93542	3.68216			4.95186	4.89824	4.75097	4.65377	4.3065	3.31749	4.87009	4.83651
P97820	M4K4	Mitogen-activated protein kinase kinase kinase kinase 4	1221	1			4.65985	4.29949
P14152	MDHC	Malate dehydrogenase, cytoplasmic	210	1			5.02755	4.85392					4.91808					4.55991		4.52697	4.02967	4.41431	4.35486	4.05975	3.80827
P08249	MDHM	Malate dehydrogenase, mitochondrial	253	0.997068			4.5075	4.30266						3.89214
P08249	MDHM	Malate dehydrogenase, mitochondrial	56	0.988353	4.28179	4.30353	5.13061	4.87161			4.39254			4.28435	4.32466	4.544	4.48259	4.06982						3.8809
P06795	MDR1	Multidrug resistance protein 1	509	1			4.80858	4.68636
Q61846	MELK	Maternal embryonic leucine zipper kinase	4	1	3.84927		4.73283	4.69166						4.07866								3.96255
Q91VH6	MEMO1	Protein MEMO1	210	1	4.69995	4.59938	6.12407	5.94812	4.53389	4.36815	4.86978	4.45804	4.69047	4.86542	4.3723	4.51971	4.72334	4.72531		4.58449	4.24501	4.61356	4.36706	4.14046	4.18519
Q9D114	MESH1	Guanosine-3',5'-bis	146	1				4.15235	4.29001			4.39099	4.8435					4.14119
P16056	MET	Hepatocyte growth factor receptor	1091	0.992566			4.71703	4.68969
P16056	MET	Hepatocyte growth factor receptor	1228	0.843414	5.9543	6.09469	7.78116	7.66068	6.05755	5.37491	6.89812	5.58766	4.25248	4.73102	5.19047	5.0195	4.9149	4.43114	3.97769	3.99284	5.2714	4.35121	4.59966	4.91238	4.45414
P16056	MET	Hepatocyte growth factor receptor	1232	0.999994	5.9543	6.09469	7.78116	7.66068	6.05755	5.37491	6.89812	5.58766	4.25248	4.73102	5.19047	5.0195	4.9149	4.43114	3.97769	3.99284	5.2714	4.35121	4.59966	4.91238	4.45414
P16056	MET	Hepatocyte growth factor receptor	1233	0.999976	5.9543	6.09469	7.78116	7.66068	6.05755	5.37491	6.89812	5.58766	4.25248	4.73102	5.19047	5.0195	4.9149	4.43114	3.97769	3.99284	5.2714	4.35121	4.59966	4.91238	4.45414
P16056	MET	Hepatocyte growth factor receptor	1347	0.999199	5.2327	5.08535	7.30878	7.10537	5.68983	5.37125	5.48282		4.89399	4.87009				4.68895
P16056	MET	Hepatocyte growth factor receptor	1354	0.962719	5.2327	5.08535	7.30878	7.10537	5.68983	5.37125	5.48282		4.89399	4.87009				4.68895
P16056	MET	Hepatocyte growth factor receptor	1001	1	4.23588	3.86929	6.03901	5.74067			5.17392		4.52941	4.18337	4.19837			4.08736	4.42474
P63085	MK01	Mitogen-activated protein kinase 1	185	0.999885	5.14908	4.56625	5.24409	5.07212	5.37037	4.87291	5.67074	5.26096	5.67735	5.44646	5.92354	5.9126	5.36598	5.62847	4.69374	5.06454	5.51851	6.36803	5.91289	5.40226	6.0422
Q63844	MK03	Mitogen-activated protein kinase 3	205	0.999225	5.06317	4.41444	5.07529	4.9811	5.14663	4.65914	5.52023	5.18952	5.85048	5.16002	5.64116	5.77178	4.9968	5.62691	4.95309	5.29813	5.53562	6.57936	6.06598	5.28475	5.94367
Q63844	MK03	Mitogen-activated protein kinase 3	48	0.999994	4.89659	4.90234	5.42238	5.23759					5.50787	5.02237				5.0572		5.03277			4.08963
Q63844	MK03	Mitogen-activated protein kinase 3	61	0.936079	4.89659	4.90234	5.42238	5.23759					5.50787	5.02237				5.0572		5.03277			4.08963
Q9WVS8	MK07	Mitogen-activated protein kinase 7	221	0.999659	4.87149	4.62653	5.11681	5.03477	4.4651	4.13613	5.25397	4.96432	4.52987	5.14342	4.9907	5.09347	4.56055	4.54867	4.09385	4.57024	4.41654	4.35937	3.8302	4.41424	4.48647
Q9WTU6	MK09	Mitogen-activated protein kinase 9	185	0.999997	4.92014	4.52925	4.91302	4.73975		4.28126	5.05082	5.43277	4.57898	5.08988	4.70302	5.08231	5.43441	4.96177		4.54884	5.09145	5.33565	5.23443	4.80212	5.35208
Q61831	MK10	Mitogen-activated protein kinase 10	223	0.999843	4.79988	4.5636	5.00519	4.59279	4.21165	4.25628	5.03306	5.06679	4.56817	4.6222	4.54136	4.48361	4.85972	5.18604		3.94984	4.69346	4.92069	4.37659	4.70216	4.94844
O08911	MK12	Mitogen-activated protein kinase 12	185	0.9783	5.06797	4.9485	4.86462	4.88857	4.47197	4.43429	4.64581	5.21538	4.95898	5.44742	5.09274	4.92527	4.93298	4.34205	4.52584	5.32627	4.79561	4.80514	4.58529	4.53313	4.39523
Q9Z1B7	MK13	Mitogen-activated protein kinase 13	182	0.999763							3.95407	4.07162	5.45697	3.87641	4.29466	4.65042		4.62035	4.43424	4.66686	5.18342	6.04578	5.79391	5.45429	5.74813
P47811	MK14	Mitogen-activated protein kinase 14	182	0.999934	6.37581	6.26035	5.926	5.91872	6.10383	5.90533	6.01719	6.38029	5.63202	6.18391	6.3558	6.3992	5.95985	5.69462	5.68957	5.33353	5.77326	6.32664	6.21754	5.54316	6.10589
P49300	MMGL	Macrophage asialoglycoprotein-binding protein 1	3	1	4.1854	3.8807	4.50282	4.03245		3.57854				3.94538				3.82028
P26041	MOES	Moesin	205	0.999728			4.91484	4.65551				4.21935									3.84559				3.61927
Q9JLB2	MPP5	MAGUK p55 subfamily member 5	528	0.999997			4.99783	4.97353
P97434-2	MPRIP	Myosin phosphatase Rho-interacting protein	944	0.985344	4.24278	3.92838	5.2972	5.18444			4.35871			4.24756		3.98836	4.14937	4.23015		3.99641	4.14533		3.87668
Q3TEW6	MPZL1	Myelin protein zero-like protein 1	264	1	4.70914	4.45712	5.30506	5.1815	4.12651	3.87628	5.0657	4.1173	4.285	4.45732	3.91056	4.04006		4.94853		4.43982	4.67078	4.27893	4.50616	4.55204	4.40257
Q3TEW6	MPZL1	Myelin protein zero-like protein 1	242	0.999986	5.46414	5.18111	6.14336	6.15759	5.34347	5.02036	5.47358	4.95541	5.05175	5.49453	5.11667	5.16437	4.98218	5.49357	5.07692	4.91228	5.31148	4.98145	5.27111	5.14349	4.81422
P03076	MT_POVM3	Middle T antigen	250	0.960454								3.95037	4.25803	4.347		4.14952		6.28914	5.90664	5.91162	6.40709	6.25071	5.87195	5.91697	6.06353
Q6ZPE2	MTMR5	Myotubularin-related protein 5	1529	0.843702			4.75767	4.6376							3.70227
Q8C6Z1	MUC15	Mucin-15	272	1														4.55629	4.61236		4.62215			4.48811	4.72828
Q9EQK5	MVP	Major vault protein	13	0.978785		3.86495	5.52589	5.38089	3.97052		4.19197			4.15444							3.50222				3.83035
Q9EQK5	MVP	Major vault protein	15	0.79231		3.86495	5.52589	5.38089	3.97052		4.19197			4.15444							3.50222				3.83035
Q5SX40	MYH1	Myosin-1	622	0.999981		4.32802	4.0384							4.29943			4.4018			5.83908	4.57017
Q61879	MYH10	Myosin-10	1415	1	4.79396	4.7793			4.62198	4.69457	5.02876	5.10689		4.16929	4.37069	4.48246					4.38091		4.31522	4.19813	4.40866
Q5SX39	MYH4	Myosin-4	1492	0.999999													4.3693			5.67128	4.70405	3.82686
Q5SX39;Q5SX40	MYH4/MYH1	Myosin-4	404;404	1								4.05158					4.94042				4.97205
Q5SX39;Q5SX40	MYH4/MYH1	Myosin-4	1856;1859	0.986906		4.27597	4.1188	4.14111				3.54664		4.21756	3.50882		5.07259			5.55884	5.11274			3.44657
Q5SX39;Q5SX40	MYH4/MYH1	Myosin-4	820;823	1													4.30312			5.3663	4.67032
Q5SX39;Q5SX40	MYH4/MYH1	Myosin-4	424;424	0.999338				3.83751	4.49686					4.00627					4.26743	4.91217
Q5SX39;Q5SX40;Q91Z83	MYH4/MYH1/MYH7	Myosin-4	1379;1382;1375	0.980443	4.55393					4.45435	5.00967			4.66304			4.97448			4.88069	4.4958	4.04077			3.92242
Q91Z83	MYH7	Myosin-7	1852	0.836335		4.27597	3.85738							3.9698	3.50882		4.56472			5.195	4.66023
Q8VDD5	MYH9	Myosin-9	754	1	4.79237	4.8474	4.74733	4.63579	4.50716	4.50581	5.089	5.06652	4.36051	4.69967	4.8009	4.51429	5.08466	4.66515	4.64665	4.69222	4.73302	4.30675	4.51868	4.55848	4.89591
Q8VDD5	MYH9	Myosin-9	151	0.99961			4.07045				4.89104	4.54519			3.78696	4.33008					3.81688	3.97098		3.83805
Q8VDD5	MYH9	Myosin-9	1408	1	4.99237	4.9432	5.20113	5.14677	4.89059	4.93094	5.25012	5.30985		4.86002	5.28582	5.17162	5.31094	4.4053		4.27944	4.93103	4.55746	4.7375	4.87485	4.8925
Q9WTI7	MYO1C	Myosin-Ic	124	0.977947			5.38096	5.20315						3.85744
Q5SYD0	MYO1D	Myosin-Id	435	1		3.85906					4.51033		4.96851			4.28942		4.58365		4.41267	4.05213			3.94328	4.27186
P70248	MYO1F	Myosin-If	438	1	4.31426	4.2035	5.72752	5.58114	4.25559		4.77405	4.04859		4.33252	4.40213	4.28421	4.3504				3.75218				3.7487
Q69ZN7	MYOF	Myoferlin	1040	0.996002			4.95191	4.71847
Q69ZN7	MYOF	Myoferlin	507	0.968163			5.65273	5.51804			4.85284			5.51429		4.93913	4.88159
Q69ZN7	MYOF	Myoferlin	1610	0.992527			4.46993	4.41194						4.46169	4.19338	3.77185
Q69ZN7	MYOF	Myoferlin	458	0.999963	5.00209	5.24495	6.75017	6.67051	5.06668		6.08146			5.07655	4.37801	4.9317
Q69ZN7	MYOF	Myoferlin	460	0.999885	5.00209	5.24495	6.75017	6.67051	5.06668		6.08146			5.07655	4.37801	4.9317
Q69ZN7	MYOF	Myoferlin	1356	1			5.41601	5.29018														4.19906		4.25204
Q5XKE0	MYPC2	Myosin-binding protein C, fast-type	998	0.988664			3.83661		4.18894								4.13779			5.39105	4.25358
Q9QY36	NAA10	N-alpha-acetyltransferase 10, NatA catalytic subunit	145	1			5.33926	5.21644			4.05323							4.28059		4.10023	3.94492	4.29282	4.34973	4.17814	3.97688
Q80UM3	NAA15	N-alpha-acetyltransferase 15, NatA auxiliary subunit	189	0.814267			4.85947	5.15106
Q9DCN2	NB5R3	NADH-cytochrome b5 reductase 3	80	0.987512	4.32699		5.83914	5.77322			5.45386			4.33237							4.46194
Q8BNY6	NCS1	Neuronal calcium sensor 1	115	1	4.30258	4.44462	5.66193	5.5629		3.91456	4.30271
Q9D0T1	NH2L1	NHP2-like protein 1	32	0.999358			5.01666	4.93917			4.75838						3.98257				3.79006		3.61644
Q8R1F1	NIBL1	Niban-like protein 1	397	1			5.49046	5.35517			4.48022						4.08135		3.72467
P35486	ODPA	Pyruvate dehydrogenase E1 component subunit alpha, somatic form, mitochondrial	301	0.881374			4.38784	4.44962		4.13828	5.23388	5.60692			4.94234	3.67637	5.35336				4.05171	3.62133		4.26557	4.10408
Q99J31	OPHN1	Oligophrenin-1	370	0.972816	5.22665	5.20117	4.80686	4.65447	4.94348	4.75312	5.00657	5.1433	4.47431	4.75272	4.8343	4.85177	4.89881	4.97649	4.52149	4.87448	4.47557	4.48833		3.93401	4.45858
Q9D8S4	ORN	Oligoribonuclease, mitochondrial	184	0.999797			4.27689	4.37395			4.22998	3.93315	4.39384	3.76463	3.96854	4.04716						4.02637	3.73884
Q64143	P55G	Phosphatidylinositol 3-kinase regulatory subunit gamma	199	1	5.00425	4.92473	5.21677	5.04658	4.27668	4.43176	4.57347	4.90552	5.5833	5.28368	4.65121	4.86354	4.88168	6.2256	6.01203	6.07377	5.84141	5.94732	5.86062	5.75363	5.84705
Q64143	P55G	Phosphatidylinositol 3-kinase regulatory subunit gamma	202	0.989512	5.00425	4.92473	5.21677	5.04658	4.27668	4.43176	4.57347	4.90552	5.5833	5.28368	4.65121	4.86354	4.88168	6.2256	6.01203	6.07377	5.84141	5.94732	5.86062	5.75363	5.84705
P26450	P85A	Phosphatidylinositol 3-kinase regulatory subunit alpha	452	0.998494				4.36497			4.448	4.31362				4.47279					4.76194	4.81758	4.70002	4.65657	4.72273
P26450	P85A	Phosphatidylinositol 3-kinase regulatory subunit alpha	463	0.816397	5.45434	5.34476	5.77523	5.63875	4.99217	4.97061	5.09583	5.54148	6.09221	5.80562	5.24076	5.53268	5.57263	6.74328	6.50596	6.58353	6.46553	6.51116	6.48386	6.41122	6.44954
P26450	P85A	Phosphatidylinositol 3-kinase regulatory subunit alpha	467	1	5.4847	5.36347	5.79864	5.66604	4.99217	4.97061	5.09583	5.55236	6.10434	5.82278	5.24076	5.53268	5.57263	6.75046	6.50947	6.59038	6.46553	6.51116	6.48386	6.41122	6.44954
P26450	P85A	Phosphatidylinositol 3-kinase regulatory subunit alpha	470	0.989512	5.4847	5.36347	5.79864	5.66604	4.99217	4.97061	5.09583	5.55236	6.10434	5.82278	5.24076	5.53268	5.57263	6.75046	6.50947	6.59038	6.46553	6.51116	6.48386	6.41122	6.44954
P26450	P85A	Phosphatidylinositol 3-kinase regulatory subunit alpha	580	1	5.48827	5.3921	5.6309	5.41901	4.41992	4.20879	5.77039	5.38802	5.43293	5.46029	4.59219	4.83575	5.43355	5.1936	4.85578	5.10984	5.07524	4.94388	4.84582	4.84686	4.90796
P26450	P85A	Phosphatidylinositol 3-kinase regulatory subunit alpha	657	0.9993								4.01367								4.01212	4.20391	4.65544	4.30918	3.93605	4.26912
P26450	P85A	Phosphatidylinositol 3-kinase regulatory subunit alpha	679	0.978415									4.52901	4.14255				5.35703	4.61073	4.83136	4.4665	4.95608	4.75616	4.29411	4.5297
P26450	P85A	Phosphatidylinositol 3-kinase regulatory subunit alpha	685	0.999998									4.52901	4.14255				5.35703	4.61073	4.83136	4.4665	4.95608	4.75616	4.29411	4.5297
O08908	P85B	Phosphatidylinositol 3-kinase regulatory subunit beta	458	1	5.32819	5.19058	5.41545	5.3595	4.3342	4.42076	4.35103	4.76721	4.96608	5.77939	4.95604	4.9632	5.22359	5.23026	4.60779	5.24676	4.43967	4.73817	4.68666	4.82629	4.3948
O08908	P85B	Phosphatidylinositol 3-kinase regulatory subunit beta	461	0.998801	5.32819	5.19058	5.41545	5.3595	4.3342	4.42076	4.35103	4.76721	4.96608	5.77939	4.95604	4.9632	5.22359	5.23026	4.60779	5.24676	4.43967	4.73817	4.68666	4.82629	4.3948
O08908	P85B	Phosphatidylinositol 3-kinase regulatory subunit beta	443	0.991297	3.87433	4.12017	3.77288	3.91858	3.62119	3.17382	4.65298	4.94442		3.97962	4.53946	4.50864	4.8953				2.95261			3.80871	2.90076
O08908	P85B	Phosphatidylinositol 3-kinase regulatory subunit beta	447	0.999974	3.87433	4.12017	3.77288	3.91858	3.62119	3.17382	4.65298	4.94442		3.97962	4.53946	4.50864	4.8953				2.95261			3.80871	2.90076
P29341	PABP1	Polyadenylate-binding protein 1	364	1	4.91417	4.82083	6.66966	6.47272	4.7093	3.89046	6.03613	4.96641		5.13103	4.61476	4.2841	5.20475	4.13428			4.7475	4.29172	4.45748	4.10927	4.48602
Q8K212	PACS1	Phosphofurin acidic cluster sorting protein 1	249	0.985797	4.09727	4.26048	5.29176	5.21147	4.09287	3.81761	4.2738	4.01645	4.81417	4.43687			4.31897	4.87635	4.51552	4.61266	4.50983	4.69044	4.56281	3.87503	4.4554
Q3U1F9	PAG1	Phosphoprotein associated with glycosphingolipid-enriched microdomains 1	165	1	4.65373	4.30574	4.59241	4.16143							3.80364
Q3U1F9	PAG1	Phosphoprotein associated with glycosphingolipid-enriched microdomains 1	224	1	4.91998	4.29741	4.94306	4.69943	4.18953	4.33265	4.01696	3.89262	4.45127	4.5807				4.61742	4.32799	4.70632	3.95471	3.77189		3.93079	3.68278
O88643	PAK1	Serine/threonine-protein kinase PAK 1	285	0.999984			5.26912	5.18151
Q9ET54	PALLD	Palladin	1351	0.999796	5.28711	5.18199	5.23577	5.14014	4.1768		5.32234	5.10315	4.61206	5.10708			5.23712	5.06903	4.76967	5.29204	5.20929	4.66173	5.10534	4.81965	4.83294
Q9JHU2	PALMD	Palmdelphin	261	0.997199																	4.39495	4.60891	4.26264		4.49772
O88428	PAPS2	Bifunctional 3'-phosphoadenosine 5'-phosphosulfate synthase 2	21	0.999931							4.33854	4.26402										4.61455	3.70341
Q99NH2	PARD3	Partitioning defective 3 homolog	489	0.999977	4.36771	4.40668	5.59123	5.50132			4.9529	4.68282	4.5039	4.7374	4.17016	4.20776	4.34056	4.57444		4.66081	4.78748	4.58869	4.34457	4.24639	4.74308
Q99NH2	PARD3	Partitioning defective 3 homolog	1123	0.999927			5.04076	4.66674			4.08254	4.32834	4.21868					4.54098			4.05279				3.52859
Q99NH2	PARD3	Partitioning defective 3 homolog	1076	1			4.25886	4.08099				4.18752
Q8VI36	PAXI	Paxillin	118	0.997954	5.83195	5.73521	6.11974	5.87746	5.81309	5.88897	5.96669	6.07082	5.70336	5.51031	6.17424	5.9744	6.203	5.84045	5.48322	5.65037	5.55707	5.79204	5.60867	5.56137	5.65696
Q8VI36	PAXI	Paxillin	88	0.830284	4.45434	4.20198	4.54592	4.33576	4.20166	4.34908	4.70701	4.61283	4.16794		4.45952	4.42527	4.62	4.57922		4.12109	4.03438	4.34871	4.03796	3.88785	3.88817
Q9WU78-3	PDC6I	Programmed cell death 6-interacting protein	732	0.83302			5.06212	4.71168	4.26363		4.4903		4.74881					5.1684	5.1461	4.61591	4.66946	4.558	4.19776	4.82645	5.03999
Q8CI51	PDLI5	PDZ and LIM domain protein 5	251	0.999991	4.45225	4.02194	5.01026	4.6171			4.5646	4.65557	4.24918	3.92335	4.33461	4.10572	4.84477	4.58079	4.31208	4.46443	4.59348	4.445	4.31351	4.11493	4.3377
Q99K01-4	PDXD1	Pyridoxal-dependent decarboxylase domain-containing protein 1	170	1		4.05994	5.87945	5.89349			4.49236
Q69Z38	PEAK1	Pseudopodium-enriched atypical kinase 1	632	1	5.35434	5.31741	5.75513	4.64006		4.07894	5.83916	5.48361	5.8196	5.18344	5.65173	5.2713	6.24699	6.3831	5.25922	5.53571	5.71282	6.10649	6.02419	5.68307	5.80011
Q69Z38	PEAK1	Pseudopodium-enriched atypical kinase 1	638	1	5.35434	5.31741	5.75513	4.64006		4.07894	5.83916	5.48361	5.8196	5.18344	5.65173	5.2713	6.24699	6.3831	5.25922	5.53571	5.71282	6.10649	6.02419	5.68307	5.80011
Q69Z38	PEAK1	Pseudopodium-enriched atypical kinase 1	879	0.999371							4.84757	4.15528			3.96238	3.91756	4.86394
Q08481	PECA1	Platelet endothelial cell adhesion molecule	702	0.999217	4.65816	4.43066	4.25765	4.26708	4.73644	4.56897	4.65616	4.4897	4.79991	4.79423	4.36218	4.39422	4.4509	4.81278	4.90978	5.01967	4.29828	4.15532	4.02653	4.17411	4.02208
Q9DBJ1	PGAM1	Phosphoglycerate mutase 1	26	1	4.49381	4.54897	6.37005	6.19519	4.69922	4.13111	4.97639	4.48483	5.29878	4.95466	4.45825	4.64533	5.12704	5.33389	5.03281	5.12546	5.23544	5.50197	5.11187	5.22277	5.1238
Q9DBJ1	PGAM1	Phosphoglycerate mutase 1	133	0.863039	4.11107		7.22975	7.09116	4.57547	4.38615	5.94868	4.19168		4.5011	4.42784	4.65276	4.74241	4.56455	4.28526	4.30438	4.78055	4.0605		4.45058
O70250	PGAM2	Phosphoglycerate mutase 2	132	0.967695											4.21471		5.23499			5.78756	5.4504			4.03271
P26618	PGFRA	Alpha-type platelet-derived growth factor receptor	574	0.997548	5.03725	4.89807	5.08804	5.02835	5.20702	5.14246				4.90667						4.44925
P26618	PGFRA	Alpha-type platelet-derived growth factor receptor	754	0.755157	4.46073	4.34506		4.43395	4.47728	4.35084		4.64609			5.21605	5.04303	4.97448				3.11836		4.48713	3.81475
P26618	PGFRA	Alpha-type platelet-derived growth factor receptor	731	1	4.9763	4.73314	4.75094	4.71699	5.12381	4.81783	4.45184			5.25276	5.10947	4.83558	4.2709			4.18807
P26618	PGFRA	Alpha-type platelet-derived growth factor receptor	762	0.999982	4.86074	4.62362	4.73229	4.51424	4.66608	4.59527	5.19657	4.79897		4.94784	5.29312	5.1922	5.25224				4.20532		4.15595
P09411	PGK1	Phosphoglycerate kinase 1	196	1	4.27655	4.44568	6.31015	6.14916	4.40142	3.57627	5.18382	4.53973	4.86722	4.72869	4.97196	4.69059	5.13455			4.94628	4.63169	4.21877	3.89754	3.89889	3.89142
Q9D0F9	PGM1	Phosphoglucomutase-1	353	0.999982	4.63391	4.54374	5.7132	5.50053	4.25386		5.23049	4.82388		4.36704	4.75854	4.38469	4.80466	4.44231		4.08606	4.84109		4.54927	4.55694	4.6927
O35129	PHB2	Prohibitin-2	121	0.998703			5.53813	5.4167						4.32933				4.41084			3.57624		3.90081
O35129	PHB2	Prohibitin-2	248	1			5.65206	5.54112	3.8138		4.54155			4.07299			4.19969					3.6927		3.83769
Q9QUR7	PIN1	Peptidyl-prolyl cis-trans isomerase NIMA-interacting 1	24	0.785678	4.30996	4.19581	5.84861	5.64629			4.71086		5.05191	4.50181		4.11939	4.66333
Q9CWW6	PIN4	Peptidyl-prolyl cis-trans isomerase NIMA-interacting 4	122	1	4.67298	4.62886	6.32083	6.12344	4.20249		5.45431	4.55928	4.35881	5.05197	4.20957	4.27825	4.88833	4.09791			4.24407	4.59315	4.20373		4.12225
P53810	PIPNA	Phosphatidylinositol transfer protein alpha isoform	141	1	4.53818	4.52353	5.74178	5.69342	4.40625	4.20305	4.65448	4.28471	5.33436	4.84318	4.9775	4.61578	4.96275	4.64634	4.50486	4.59024	4.39071	4.55384	4.44914	4.33877	4.59907
Q7TQG1	PKHA6	Pleckstrin homology domain-containing family A member 6	492	0.999219														5.26662		4.63835
Q8VCE9	PKHH3	Pleckstrin homology domain-containing family H member 3	243	0.999977			5.41647	5.276
P97350	PKP1	Plakophilin-1	188	0.820166																				4.34291
P97350	PKP1	Plakophilin-1	215	0.999974																				4.46149
Q9QY23-2	PKP3	Plakophilin-3	415	1	4.55306	4.5448	4.85657	4.67449	4.31182	4.12949	4.19651	4.25614	4.98983	4.65562		3.94292	3.94785	5.11357	4.8608	4.90731	4.72316	4.89699	4.95766	4.60312	4.84413
Q68FH0	PKP4	Plakophilin-4	477	0.882469			5.28813	5.05622										4.95515
Q68FH0	PKP4	Plakophilin-4	305	0.967452			4.62666				3.91943
Q68FH0	PKP4	Plakophilin-4	371	0.998405			5.01355	4.76914												4.06877
Q8K2J0	PLCD3	1-phosphatidylinositol-4,5-bisphosphate phosphodiesterase delta-3	220	0.999974			4.86207	4.80505
Q62077	PLCG1	1-phosphatidylinositol-4,5-bisphosphate phosphodiesterase gamma-1	771	0.999973									4.09522					4.2669			4.09428	4.44309			4.17858
Q62077	PLCG1	1-phosphatidylinositol-4,5-bisphosphate phosphodiesterase gamma-1	783	1			4.47986				4.39015			4.00052	4.27992	4.33672	4.69292				4.72036	4.80774	4.21992	4.16379	4.61352
Q8CIH5	PLCG2	1-phosphatidylinositol-4,5-bisphosphate phosphodiesterase gamma-2	759	0.999999			3.99344	3.93185					4.89655	4.47252				4.43161		3.96468			3.95571
Q8CIH5	PLCG2	1-phosphatidylinositol-4,5-bisphosphate phosphodiesterase gamma-2	1217	0.987	4.20032													4.60962			4.36246	4.67258	4.62894		4.55891
Q9QXS1	PLEC	Plectin	4162	0.925596	3.99344	4.05499	4.4791	4.33465			4.37905	3.94897		4.16859	4.03154		4.1773
Q9QXS1	PLEC	Plectin	2833	0.999994	4.60696	4.42906	5.72647	5.55869	4.37611	4.23201	5.15998	4.72381	3.94365	4.90513	4.85798	4.75133	4.9665			4.0237	4.0935	4.0567	3.75492		3.58922
Q9QXS1	PLEC	Plectin	3784	0.896119			5.77445	5.63991	4.51364		5.06436	3.91067			4.26024
Q9QXS1	PLEC	Plectin	3786	0.933008			5.77445	5.63991	4.51364		5.06436	3.91067			4.26024
Q9QXS1	PLEC	Plectin	407	0.999999	4.44006	4.3718	4.88125	4.82177		4.17176				4.13481
Q61233	PLSL	Plastin-2	276	1	3.76006						4.43392	4.48053		3.93214	4.26091	4.48767	4.48993				4.12729		4.37144	4.28356	4.24325
Q9D358	PPAC	Low molecular weight phosphotyrosine protein phosphatase	132	0.994569	4.91048	4.43749	6.52434	6.61138	5.24965	5.1307	4.96609		4.88184	4.90925				4.77065		5.2979	4.10054	4.62245		4.73645
Q3LAC4	PREX2	Phosphatidylinositol 3,4,5-trisphosphate-dependent Rac exchanger 2 protein	1460	0.999829	5.06119	5.15028	5.09257	5.06257	4.56511	4.86496	6.31043	6.40251	5.61068	5.16347	5.6037	5.80967	6.09904	5.60777	5.13728	5.63287	6.30728	6.2186	6.14435	6.16638	6.09849
P33610	PRI2	DNA primase large subunit	381	1	4.16177	3.90592	6.20584	6.08954	4.24055		5.48497	4.35099	4.34893	4.65736	4.39542	4.209	4.9187							3.77822
Q9Z2Y8	PROSC	Proline synthase co-transcribed bacterial homolog protein	69	0.999975			4.33611	4.24961					4.67962	4.15822
Q61136	PRP4B	Serine/threonine-protein kinase PRP4 homolog	849	0.999673	6.96344	6.71927	6.95387	6.96167	6.39005	6.32376	7.00577	7.39118	7.44571	7.08978	6.42116	6.61765	7.01063	7.30602	6.89176	7.26168	7.35826	7.16387	7.00108	7.2073	7.09713
P62334	PRS10	26S protease regulatory subunit 10B	207	1	4.65307	4.45643	6.74514	6.58717	4.70886		5.6571		4.13671	4.07735		3.84236				4.0168	4.02359
P62196	PRS8	26S protease regulatory subunit 8	72	0.986478			4.72897	4.76609	4.43517				4.51671
Q9R1P4	PSA1	Proteasome subunit alpha type-1	153	0.972433			5.26992	5.70059					4.73251	4.39156
P49722	PSA2	Proteasome subunit alpha type-2	57	0.99997	4.14647		4.74055	4.63402			4.36456	4.42226	4.59094	4.4861	4.42413		4.47366	4.61335	4.2862	4.32582	4.41729	4.57708	4.41831	4.56311	4.4721
P49722	PSA2	Proteasome subunit alpha type-2	76	0.999714	4.29933	4.10793	6.03074	5.8562			5.26799	4.96977	4.88551	4.57117		3.97961	4.92545	5.34003	4.98028	5.24132	5.62897	5.95281	5.62022	5.49494	5.72631
P49722	PSA2	Proteasome subunit alpha type-2	24	1	4.23432	4.29971	5.93077	5.89832			4.30843		4.5818	4.80597				4.81292		4.293				4.43406	3.99975
P49722	PSA2	Proteasome subunit alpha type-2	97	0.761786	4.17285		6.31405	6.17986			4.3092	4.36236	4.7933	4.90289				5.5269		5.36174	4.79357	5.2161	4.52912	4.89759	4.68021
P49722	PSA2	Proteasome subunit alpha type-2	101	1	4.17285		6.31405	6.17986			4.3092	4.36236	4.7933	4.90289				5.5269		5.36174	4.79357	5.2161	4.52912	4.89759	4.68021
Q9Z2U0	PSA7	Proteasome subunit alpha type-7	153	0.94514			4.91975	4.85721			4.80214						4.02191				4.08051	4.37714	4.36943	3.88616	4.15532
O09061	PSB1	Proteasome subunit beta type-1	149	0.986983			4.268	4.23123			3.84563						4.09755	4.41899		4.18288	4.03956	4.71739	3.91132	4.06313	4.35475
Q9R1P1	PSB3	Proteasome subunit beta type-3	103	0.995649			4.5323	4.13495					4.4496					4.79292	4.60965	4.96794	4.3832	4.75531	4.27924	4.5734	4.49611
P99026	PSB4	Proteasome subunit beta type-4	102	0.999998	4.54472	4.43354	5.87342	5.79917	4.27572		5.02542	4.27218	5.30206	4.93434	4.39371	4.39532	4.88125	5.05752	4.56806	4.93405	4.55239	4.72994	4.36281	4.6565	4.66517
O55234	PSB5	Proteasome subunit beta type-5	236	0.999999			4.5172	4.36801										4.14351			3.95118	4.46479	4.17749		4.11411
O55234	PSB5	Proteasome subunit beta type-5	220	0.999996			4.91246	4.56786			4.3597										4.22361	4.53626	4.27805	3.95813	4.23199
Q8BG32	PSD11	26S proteasome non-ATPase regulatory subunit 11	415	0.907381			5.02167	4.79414					4.18127				4.10623							3.63266
O35593	PSDE	26S proteasome non-ATPase regulatory subunit 14	32	0.993324			5.67784	5.80185						4.3742
Q9CX56	PSMD8	26S proteasome non-ATPase regulatory subunit 8	318	0.803312			5.38299	5.21756			3.99246		4.82216	4.0517						4.55938
P97372	PSME2	Proteasome activator complex subunit 2	217	1			5.2293	5.11912
P17225	PTBP1	Polypyrimidine tract-binding protein 1	126	0.999743	4.19674	4.25985	5.27088	5.10183			4.91882	4.49753		4.19763		4.15442	4.53718			4.13896	4.61353	4.53636	4.42805	4.14169	4.47873
Q91YR9	PTGR1	Prostaglandin reductase 1	262	1	3.91663		5.14549	5.08135			4.32139		4.60865	3.93257	3.63129	3.92282		4.33496		4.45186	4.44874	4.57544	4.36022	4.20938	4.22815
P35235	PTN11	Tyrosine-protein phosphatase non-receptor type 11	62	0.987187	5.51481	5.50645	6.0231	5.80106	4.97382	4.85238	5.22636	5.07626	6.97588	6.24926	5.58221	5.82026	6.07537	5.04689	5.00448	5.31559	4.81606	4.97186	4.9147	4.55883	4.87256
P35235	PTN11	Tyrosine-protein phosphatase non-receptor type 11	100	0.999635						4.93265				4.87791
Q61152	PTN18	Tyrosine-protein phosphatase non-receptor type 18	381	0.999287	6.06965	5.50634	5.95146	5.50071	5.13889	5.10591	5.94242	5.38885	4.37424	5.83803	4.55746	4.3652	5.05996	5.73659	5.35833	5.50572	4.72977	4.48551	4.27321	5.03968	4.63375
P29351-2	PTN6	Tyrosine-protein phosphatase non-receptor type 6	538	0.872428		3.79659	4.97115	4.44362			3.89988							4.1251		4.01776				3.90539
P18052	PTPRA	Receptor-type tyrosine-protein phosphatase alpha	825	1	5.83609	5.56597	5.97862	6.09566	5.77418	5.50012	5.49834	5.25693	6.62467	6.39246	5.21658	5.45015	5.42802	6.36028	5.66765	6.18852	5.67054	5.6824	5.42264	5.69073	5.7048
P49446	PTPRE	Receptor-type tyrosine-protein phosphatase epsilon	695	0.999643	4.69819	4.56009	4.86899	4.99179		4.66438	4.32329		5.60234	5.62198		4.1756	4.27135	5.13861		4.96125	4.28704	4.65613		4.52986	4.27845
O54724	PTRF	Polymerase I and transcript release factor	318	0.999939			5.19888	4.69127			4.58081
O54724	PTRF	Polymerase I and transcript release factor	310	1	4.95533	4.80563	6.69519	6.42071	4.57619		5.90433	5.16048	4.20481	4.54105			4.69546	4.43834		4.37975	4.48402	3.7938	4.37804	3.93555	3.63724
O54724	PTRF	Polymerase I and transcript release factor	158	1	4.486	4.63831	6.28153	6.22448			4.92245	4.50869		4.27094						4.24992
Q9CWJ9	PUR9	Bifunctional purine biosynthesis protein PURH [Includes: Phosphoribosylaminoimidazolecarboxamide formyltransferase	290	0.981591			4.68319				4.15366	4.07904	4.92268		4.0417	4.2253		5.00759		5.04337	5.20365	5.43383	5.14399	4.81054	5.24807
Q9CWJ9	PUR9	Bifunctional purine biosynthesis protein PURH [Includes: Phosphoribosylaminoimidazolecarboxamide formyltransferase	220	0.85918			4.73022	4.56029
P46664	PURA2	Adenylosuccinate synthetase isozyme 2	236	1			5.71171	5.09633			4.34339		4.31037	4.75786	3.85154	4.3356	4.7427	3.90191				3.99343		3.92708
Q8CI94	PYGB	Glycogen phosphorylase, brain form	197	1	3.83581	3.72876	4.92488	4.78482						3.72724
Q9WUB3	PYGM	Glycogen phosphorylase, muscle form	473	1		3.73608	4.73864					4.67482		3.83055		4.3693	5.08846			6.29897	5.33387		4.04606
Q9WUB3	PYGM	Glycogen phosphorylase, muscle form	227	0.995916																5.54776	3.8393
Q9DB77	QCR2	Cytochrome b-c1 complex subunit 2, mitochondrial	207	0.999968	4.07388	4.11631	5.69875	5.53395			4.5202		4.58857	4.36351			4.34268	4.93725			4.1999	4.1893	4.01648	4.55893	4.23181
Q8C570	RAE1L	mRNA export factor	274	0.998536			5.45529	4.98167						4.14616				4.99987	4.69089	4.97778	4.24658
Q9EP71	RAI14	Ankycorbin	520	0.84434			4.40483				5.1449				4.34115		4.24929
Q8BHL4	RAI3	Retinoic acid-induced protein 3	346	0.863921			5.1395	4.93087			3.79333			4.8677		3.92328		4.05809			3.59643			4.44878	3.64391
P62827	RAN	GTP-binding nuclear protein Ran	146	0.949384	4.2352	4.35832	5.73824	5.54425	3.86508		4.68526	4.30405	4.91637	4.52333			4.60522	4.89102	4.42576	4.78025	4.49698	4.75654	4.60759	4.5702	4.54004
P62827	RAN	GTP-binding nuclear protein Ran	147	0.984856	4.2352	4.35832	5.73824	5.54425	3.86508		4.68526	4.30405	4.91637	4.52333			4.60522	4.89102	4.42576	4.78025	4.49698	4.75654	4.60759	4.5702	4.54004
P58069	RASA2	Ras GTPase-activating protein 2	101	0.995266			5.13417	5.05655
P58069	RASA2	Ras GTPase-activating protein 2	92	1			5.49797	5.7459					4.40216	4.93794
Q60790	RASA3	Ras GTPase-activating protein 3	199	1	4.13165	4.30313	6.50244	6.47349	4.93	4.66137			4.87167	5.50236	4.69768	4.22599	5.10531			4.44253
Q60790	RASA3	Ras GTPase-activating protein 3	66	1			5.29873	5.38601						4.32866	4.42568		4.73235
Q61411	RASH	GTPase HRas	157	0.906782			5.00826	4.82735			3.54378
Q6PHZ5	RB15B	Putative RNA-binding protein 15B	824	0.943917																	4.25239	4.9228	4.74724		4.70437
Q8VEE4	RFA1	Replication protein A 70 kDa DNA-binding subunit	470	0.999927	4.62987	4.90922	6.57173	6.48568			4.82708		5.82039	5.64732	4.92207	4.96058	5.42725				4.15128
P35601	RFC1	Replication factor C subunit 1	750	0.999978			4.84062	4.7404			4.29981
Q5FWK3	RHG01	Rho GTPase-activating protein 1	64	0.855373			5.00996	4.72106
Q6ZQ82	RHG26	Rho GTPase-activating protein 26	371	0.999232	4.72616	4.29082			4.43709	4.26748				4.36085
A2AB59	RHG27	Rho GTPase-activating protein 27	227	1	5.28429	4.83849	5.05144	5.03156	5.00515	4.90881	4.34468	4.17096	4.97438	5.41148	4.03043	3.92308	4.45576	5.23123	4.93052	5.32128	4.2846	4.37482	4.41572	4.18269	4.48815
A2AB59-2	RHG27	Rho GTPase-activating protein 27	28	1	5.61028	5.12122	5.44704	5.52127	4.94059	4.86283	4.67996	4.41655	4.78396	5.60013		3.79674	4.40375	5.60706	5.16889	5.66493	4.18388	4.31585	4.32819	4.77368	4.57816
Q91YM2	RHG35	Rho GTPase-activating protein 35	1087	0.999251	6.10767	6.00026	6.10546	6.1324	5.8161	5.60999	4.97324		6.9231	5.88107	5.14688	4.73346	5.42629	6.23269	6.09891	6.22431	4.71178	4.79305	5.21141	4.91443	5.14429
Q91YM2	RHG35	Rho GTPase-activating protein 35	1105	0.999929	6.44969	6.46239	6.71754	6.60005	6.12952	5.94714	6.10069	5.9528	6.96296	6.45302	5.96491	5.71715	6.03924	6.05339	6.23872	6.26019	5.91087	6.1697	6.29809	5.83852	6.20017
B2RQE8	RHG42	Rho GTPase-activating protein 42	342	0.978377	6.48819	6.20016	5.61131	5.46242	6.45871	6.24814	5.80379	6.01636	5.52246	5.59844	5.39813	5.57774	5.90178	6.05681	5.42625	6.04582	5.07949	4.8831	5.1729	5.33465	4.74007
B2RQE8	RHG42	Rho GTPase-activating protein 42	759	0.999474	5.94995	5.83493	5.07925	4.88098	5.20746	5.0759	6.00511	5.94784	4.29159	4.94115	4.73014	4.78429	5.36763	5.36147	4.70359	5.02166	5.14853	4.93068	5.33351	5.22227	4.96495
Q921Q7	RIN1	Ras and Rab interactor 1	35	0.999982	5.34396	4.98173	6.04785	5.91477	4.48732	4.20728	5.31529	5.27036		5.81832	5.54786	5.2836	5.46141	4.47312			3.97642		3.95976	4.43244	4.72045
Q9D684	RIN2	Ras and Rab interactor 2	799	0.999941	3.91422		5.26475	5.11355			3.87652		4.14405	4.05543	3.57323			4.39798	4.21534	4.14321	4.15754	4.15566	3.78777		4.09287
Q9CQS5	RIOK2	Serine/threonine-protein kinase RIO2	284	0.989878			4.78421	4.70421
P14869	RLA0	60S acidic ribosomal protein P0	24	1	4.40394	4.34171	5.34755	5.1461	4.13036		4.6873	4.73411	4.22614	3.95718			4.30941	4.60914		4.37741	4.66098	4.39486	4.32446	4.62508	4.44216
Q8BHD7	ROD1	Regulator of differentiation 1	98	0.999624	4.0096		4.7163	4.63847			4.26634										3.97054	4.06002	4.02007		3.75016
P63325	RS10	40S ribosomal protein S10	78	1			5.18242	5.03354
P63325	RS10	40S ribosomal protein S10	12	1	4.98139	5.33456	6.28632	6.13689			5.11514		4.5821	4.63521			4.36426	5.09597			4.40297		4.03443	4.25234	4.69273
P63323	RS12	40S ribosomal protein S12	127	1			4.18989	4.1582
P62301	RS13	40S ribosomal protein S13	38	1		3.77148	4.69684	4.51087			4.05953			3.94883							3.54388		3.46952
P25444	RS2	40S ribosomal protein S2	133	1	4.73646	4.6866	5.29196	5.2055			4.83764	4.29648		4.32394	3.79295			4.60609		3.95211	4.52758	4.02415	4.09634	4.39797	4.50599
Q6ZWU9	RS27	40S ribosomal protein S27	31	0.991764	4.56015	4.53342	5.41665	5.15876			4.55986		5.55853	4.91627	4.18966		4.53029	4.76018		4.64051	4.48092	4.43211	4.64867	4.42373	4.53409
P14206	RSSA	40S ribosomal protein SA	139	0.939547	4.67376	4.49069	5.73392	5.65678	4.68849	4.57648	4.73366	4.68281	5.68994	5.25614	4.73057	5.0219	5.3034	5.79428	5.19469	5.67121	5.52117	5.4739	5.30921	5.64244	5.68872
P14206	RSSA	40S ribosomal protein SA	39	0.994432	3.98566		5.20754	5.17029					4.66713	4.60456				5.34964	4.72116	4.64073				4.80011
Q9JIS8	S12A4	Solute carrier family 12 member 4	89	0.754095			4.53442	4.22864				3.94575
Q99J08	S14L2	SEC14-like protein 2	36	1	4.15006		5.00969	4.98409					5.17916			4.40934				4.48151	4.01881
Q80UP8	S20A2	Sodium-dependent phosphate transporter 2	377	0.999999			4.97476	4.86869			4.19884
Q8CD26	S35E1	Solute carrier family 35 member E1	382	1			5.71654	5.28296			5.26745
Q8CFE6	S38A2	Sodium-coupled neutral amino acid transporter 2	28	0.986565			5.69351	5.42819			4.59175			4.57733			4.66085
Q8CFE6	S38A2	Sodium-coupled neutral amino acid transporter 2	41	0.915062	4.28037	4.12898	5.04649	5.00492			4.31852			4.85018	3.96915
Q8BTY2	S4A7	Sodium bicarbonate cotransporter 3	49	0.999411			4.87188
P50247	SAHH	Adenosylhomocysteinase	416	1			5.98204	5.74793						3.91179										3.82413	3.98936
Q3UPL0	SC31A	Protein transport protein Sec31A	803	0.956027	3.37108	3.39688	4.71445	4.54377			4.51854		3.50316	3.73809
O35609	SCAM3	Secretory carrier-associated membrane protein 3	88	0.783193			4.54096	4.1212			3.97497				3.71493
Q80U72-3	SCRIB	Protein scribble homolog	1254	1			4.67138	4.20271			4.72185	3.88614
O35988	SDC4	Syndecan-4	197	0.996806			4.72064	4.44694						4.06895							3.99309	3.98049			4.03044
O08992	SDCB1	Syntenin-1	92	0.999997	3.99095		4.82421	4.49775		3.89725	4.29398		4.32727		3.98069	4.06614	4.39586	4.96762	5.15494	4.67474	4.98636	4.29539	4.26617	4.70422	5.085
P42208	SEPT2	Septin-2	17	0.999995	4.22823		5.72611	5.15765			5.44622		4.25564								4.60912	4.38758	4.10463	4.3936
O55131	SEPT7	Septin-7	79	0.99719			5.75597	5.55401			4.49773
O55131	SEPT7	Septin-7	29	1	5.44197	5.4526	7.03243	6.86008	5.2695	4.72736	5.77776	4.47694	5.52547	5.42687	4.6278	4.57976	5.53558	5.12727	4.90868	5.03176	5.08571	4.67575	4.39598	4.55041	4.52449
O55131	SEPT7	Septin-7	40	0.993938	5.44197	5.4526	7.03243	6.86008	5.2695	4.72736	5.77776	4.47694	5.52547	5.42687	4.6278	4.57976	5.53558	5.12727	4.90868	5.03176	5.08571	4.67575	4.39598	4.55041	4.52449
Q80UG5	SEPT9	Septin-9	276	1	5.17056	5.21552	7.03051	6.947	5.195	4.55237	5.20514		5.3865	5.57577	4.2385		4.66453	4.93551	4.90063	4.88894	4.38679
Q99K85	SERC	Phosphoserine aminotransferase	346	0.999975			4.90709	4.75212
Q8QZY9	SF3B4	Splicing factor 3B subunit 4	16	0.999741			4.51395	4.295
Q8VIJ6	SFPQ	Splicing factor, proline- and glutamine-rich	480	0.999989		3.86642	5.02739	4.81949			4.11375	3.63059	4.22568	4.77164			4.54571					3.69778
Q4ACU6	SHAN3	SH3 and multiple ankyrin repeat domains protein 3	1005	0.999701	4.73819	4.56324	4.8699	4.70679			5.24874	4.72718	5.13023	4.35628			4.78857	5.40258	5.16656	5.18184	4.96249	4.94338	4.77881	4.86291	4.8524
Q6PD21	SHB	SH2 domain-containing adapter protein B	262	0.994353	3.67293	4.51304	4.76829	4.13097			4.43421		4.08054	3.73117		3.88852	4.17478	4.43195			3.96453	4.33723	4.52598	4.07569	4.35297
P98083	SHC1	SHC-transforming protein 1	423	0.999176	5.49305	5.10438	5.81248	5.60737	5.06362	4.8308	5.08932	4.91128	6.29218	6.10345	5.83983	5.90193	5.62283	5.91435	5.30433	5.49994	5.66397	5.94399	5.64616	5.22243	5.69047
P98083	SHC1	SHC-transforming protein 1	349	0.753563		4.31257					4.56137			5.68001	5.02223	5.12616	5.37543			4.62806	5.46487	5.51257	5.60016	5.19368	5.39542
P98083	SHC1	SHC-transforming protein 1	350	0.773985		4.31257					4.56137			5.68001	5.02223	5.12616	5.37543			4.62806	5.46487	5.51257	5.60016	5.19368	5.39542
Q6S5L9	SHC4	SHC-transforming protein 4	372	0.827878									5.8981									4.95544
Q6S5L9	SHC4	SHC-transforming protein 4	422	0.995803																		4.86788			3.76708
Q8CG80	SHF	SH2 domain-containing adapter protein F	27	0.942385									6.19382					5.08388		4.61064	4.48449	4.46916	4.52695		4.93031
Q9ES52	SHIP1	Phosphatidylinositol-3,4,5-trisphosphate 5-phosphatase 1	868	1	5.9909	5.76243	5.56504	5.49977	5.42788	5.26202	5.85402	5.22348	4.69989	5.77747	5.05598	5.473	4.98897	5.06372	4.98429	5.14874	4.83798	4.90633	4.72688	4.83236	4.83327
Q9ES52	SHIP1	Phosphatidylinositol-3,4,5-trisphosphate 5-phosphatase 1	1021	0.970366	5.54841	4.86254	5.36009	5.4141	5.05055	4.85256			5.25964	5.22137				5.71483	5.05676	5.20457
Q9ES52	SHIP1	Phosphatidylinositol-3,4,5-trisphosphate 5-phosphatase 1	918	1	4.9583		4.78833	4.75052			5.02921		4.75453	5.04997	4.24612	4.28349		4.96409			4.20454
Q6P549	SHIP2	Phosphatidylinositol-3,4,5-trisphosphate 5-phosphatase 2	987	0.989633	6.4854	6.3046	6.91133	6.70549	5.78928	5.49392	5.54582	5.57104	6.31411	6.53695	5.42201	5.34349	5.54116	6.70706	5.95385	5.90608	5.28775	5.73215	5.39064	5.50205	5.53807
P97797	SHPS1	Tyrosine-protein phosphatase non-receptor type substrate 1	505	0.997911	4.62634	4.08315	4.2482	4.133			4.6779		4.70448	4.88147				5.14556	4.43768	4.38749	4.42648			4.32203	4.20433
Q3UND0	SKAP2	Src kinase-associated phosphoprotein 2	197	1	4.59194	4.53346	4.27531	4.32854	4.03045	4.14244	5.3645	5.06667		4.52325	4.83403	4.9065	4.96044			4.24261	4.51177	4.17918	4.39143	4.41694	4.43604
Q3UND0	SKAP2	Src kinase-associated phosphoprotein 2	260	0.999999	4.56307		4.94009	4.95941					4.75352	4.46368				4.63777		4.61759				4.57445
Q3UND0	SKAP2	Src kinase-associated phosphoprotein 2	151	0.886369	4.98347	5.01856	4.64765	4.61794			5.4002	5.23555		4.6339		4.352	5.04251		4.15794	4.38254	4.50311	4.45009	4.44963	4.52199	4.50902
A2AQ25	SKT	Sickle tail protein	244	0.999872	5.26391	5.27159	4.42527	4.12059			4.45137	5.10686	6.00672	4.66418	4.62007	4.83257	4.90688	5.45763	5.31066	5.70212	5.48332	5.35069	5.33899	4.92377	5.32435
Q9QUM4	SLAF1	Signaling lymphocytic activation molecule	288	0.999829	3.89594	4.07919		4.12108	3.71476	4.15453	4.8225			4.1291		4.36642		4.3103	4.31696	4.44011		3.77985
Q18PI6	SLAF5	SLAM family member 5	265	0.999832	4.22118	4.04024	4.41508				4.65371	4.23053		4.45042							4.16651			3.94822
Q78PY7	SND1	Staphylococcal nuclease domain-containing protein 1	329	0.997135			4.73085	4.42643
Q78PY7	SND1	Staphylococcal nuclease domain-containing protein 1	533	1			4.9979	4.86803			3.84485		4.36298	4.01877
Q60854	SPB6	Serpin B6	289	1			5.14411	5.10336						4.66557
A2AAY5	SPD2B	SH3 and PX domain-containing protein 2B	157	1			5.1577	5.10754
A2AAY5	SPD2B	SH3 and PX domain-containing protein 2B	42	0.999999			4.66646	4.3452
Q62261	SPTB2	Spectrin beta chain, brain 1	1680	1	4.33724	4.19334	4.71918	4.66772	3.98114		4.31231	4.40946		4.21923	4.13429	4.12003	4.19298				4.04697	3.91315	4.02227	3.84485	3.92313
Q7TQ48	SRCA	Sarcalumenin	816	1											3.93576		4.51526	4.23949		5.28157	4.83586
P84104	SRSF3	Serine/arginine-rich splicing factor 3	32	0.917744			4.23408				4.04113			3.97422			3.92531
Q924W7	ST5	Suppression of tumorigenicity 5 protein	1038	0.87188	4.57623	4.74782					3.99112	3.84471				3.92884
P42230	STA5A	Signal transducer and activator of transcription 5A	694	1	4.88977	4.77413	5.2142	4.95667	4.47606	4.63466	4.83449	4.99418	5.04869	4.82912	4.53053	5.13007	4.82826	5.40422		4.49257	5.62356	4.95142	5.02018	5.06167	5.24907
P42232	STA5B	Signal transducer and activator of transcription 5B	699	1	5.12655	4.99178	5.3433	5.16553	4.44293	4.61612	5.07863	5.54575	4.6846	4.79013	4.91137	5.19566	5.17343	4.73299		4.09294	5.55264	4.75175	4.93816	4.82744	5.18396
O88811	STAM2	Signal transducing adapter molecule 2	371	0.852196	4.58431		5.05482	4.62516			4.75895	3.99503					4.21917	4.34823			3.95593	4.48459	4.09962	3.87267	4.3009
O88811	STAM2	Signal transducing adapter molecule 2	374	0.871884	4.58431		5.05482	4.62516			4.75895	3.99503					4.21917	4.34823			3.95593	4.48459	4.09962	3.87267	4.3009
P42227	STAT3	Signal transducer and activator of transcription 3	705	0.999993	5.35886	5.05596	5.40475	5.49495	5.47177	5.31264	5.82352	5.85451	5.72355	5.43622	5.54023	5.92262	5.73314	5.65305	5.47257	5.84069	6.22753	5.90315	6.09655	6.00047	6.10609
P42227-3	STAT3	Signal transducer and activator of transcription 3	704	1	4.66354	4.28175	4.71892	4.83128	4.70553	4.67284	5.112	5.15786	5.08149	4.76072	4.78182	5.13972	5.01958	5.01468	4.75979	5.11311	5.49058	5.20166	5.40191	5.30707	5.41792
Q9Z108	STAU1	Double-stranded RNA-binding protein Staufen homolog 1	404	0.998948		3.81015	5.33522	5.13889			4.22718			4.37999			4.24209
Q80YD1	SUV3	ATP-dependent RNA helicase SUPV3L1, mitochondrial	441	0.99044	4.69088		4.93789	4.4195	5.98279	4.82358	4.65916	5.27295	4.81016	4.37585		4.09921	5.11023	5.61086	5.93258	5.10776	4.67922	5.14903	4.98338	4.989	4.79217
Q8K4L3	SVIL	Supervillin	936	0.906773			4.68601	4.33941
Q9ER72	SYCC	Cysteinyl-tRNA synthetase, cytoplasmic	352	0.999945			5.30396	5.12772			4.31039		4.44978	4.55837	4.45453	4.07003	4.8458
Q61035	SYHC	Histidyl-tRNA synthetase, cytoplasmic	129	0.978497			4.93368	4.8951
Q61035	SYHC	Histidyl-tRNA synthetase, cytoplasmic	115	1		4.15052	4.93528	4.73919					4.09768	4.07988						4.73424
Q9D0I9	SYRC	Arginyl-tRNA synthetase, cytoplasmic	230	1			4.56398	4.54768	4.27703	4.51643
Q9D0I9	SYRC	Arginyl-tRNA synthetase, cytoplasmic	384	0.881058			4.83044	4.68561			3.86049			4.02633	3.84251		4.14502	4.39968		4.31479	3.98661	4.37772	4.22184	3.96806	4.09178
Q80X71	T106B	Transmembrane protein 106B	51	0.999923	4.35379	4.32958	4.5759	4.3804		3.99626	4.06009	4.00201	4.45444	4.39008	4.297	4.43952	4.39856			4.00186
Q80X71	T106B	Transmembrane protein 106B	18	0.999422			5.38969	5.37467
Q9WVA4	TAGL2	Transgelin-2	192	0.902589	3.74337		4.46129	4.09257
P70424;Q01279	TBB2C/TBB5/TBB2A/TBB6/TBB3	Tubulin beta-2C chain/Tubulin beta-5 chain/Tubulin beta-2A chain/Tubulin beta-6 chain/Tubulin beta-3 chain	736;729	0.906886			4.18733				4.24691		4.11306	4.5492	4.4929	4.43156	4.50146
P80314	TCPB	T-complex protein 1 subunit beta	297	0.998427			5.59422	5.45143						4.33419
P80316	TCPE	T-complex protein 1 subunit epsilon	503	0.999693			4.70568	4.58329					3.98304	4.56691							3.69522
P42932	TCPQ	T-complex protein 1 subunit theta	213	0.987394			5.29183	5.01996						3.77651				4.51379
P42932	TCPQ	T-complex protein 1 subunit theta	30	1	4.16559	4.16021	6.03592	5.92594	4.40903		4.87278	4.24971		4.37053	4.03922	4.06823	4.48887				3.98159		3.95147	4.04179	3.66377
P24604	TEC	Tyrosine-protein kinase Tec	518	0.998807	5.22929	4.73566	5.03626	4.8335	4.19139	4.0327	5.29004	4.19548	4.21155	4.80087	3.94649		4.56197	4.98325	4.77646	4.85696	4.3852	4.5154	4.32506	4.59086	4.51329
Q8CGB6-3	TENC1	Tensin-like C1 domain-containing phosphatase	483	1	5.82186	5.78936	5.58651	5.50746	5.50584	5.52099	5.87235	5.98458	5.2374	5.75342	5.65208	5.47682	5.99331	5.31452	5.24838	5.56598	5.28315	5.49679	5.40362	4.90315	5.17149
Q5SSZ5	TENS3	Tensin-3	1251	0.845634			4.89748	4.98464					5.0418	4.42691		4.79525	4.66883			4.54427	4.43513	5.41309	4.12856	4.2444	4.30297
Q5SSZ5	TENS3	Tensin-3	354	0.804095	5.00989		5.46926	5.36825	4.88125		4.22672	4.5969		5.1095	4.33558	4.15402						4.63981	4.33686
Q01853	TERA	Transitional endoplasmic reticulum ATPase	644	1		3.87849	4.90438	4.72278											4.29944
Q62351	TFR1	Transferrin receptor protein 1	20	0.998454	4.36762	4.32225	5.44219	5.27426			4.49011	4.42681		4.57308	4.01939	3.93955	4.07301
P21981	TGM2	Protein-glutamine gamma-glutamyltransferase 2	369	0.995741							4.38238	4.56532			4.48606	4.54313	4.5016				4.66105	4.74593	4.52997	4.49781	4.7437
Q8C1A5	THOP1	Thimet oligopeptidase	278	0.999949			5.15884	5.11234					4.55787	4.02026
Q06806	TIE1	Tyrosine-protein kinase receptor Tie-1	1023	0.860194							4.28123				4.08189
A2ASS6	TITIN	Titin	28137	0.975368				4.38433	4.36593	4.40997		4.59351	4.30501				4.49053			4.99379	4.36438		4.4165	4.36237
A2ASS6	TITIN	Titin	6020	1					4.79183						4.57091					4.88314	4.24103	4.54928
A2ASS6	TITIN	Titin	24892	0.909324											4.15299					5.49974	5.20652
A2ASS6	TITIN	Titin	24893	0.991577											4.15299					5.49974	5.20652
A2ASS6	TITIN	Titin	23811	0.99947													4.75929			5.2	4.96939
A2ASS6	TITIN	Titin	25975	0.997823													4.03407			5.20536	4.38218
A2ASS6	TITIN	Titin	19860	0.99906											3.89773		4.98269			4.90847	5.18779
A2ASS6	TITIN	Titin	27058	0.998111											3.82985		5.01849			5.46475	5.20652
A2ASS6	TITIN	Titin	30308	0.970497																5.41179	4.60491
P40142	TKT	Transketolase	275	0.999896	5.38373	5.29034	5.86009	6.0041	5.07711	4.95824	4.63291	4.3699	5.91472	5.49318		3.8726	4.59599	6.03922	5.93542	6.05609	5.07837	5.63414	5.38217	5.01233	5.27443
P26039	TLN1	Talin-1	1777	0.99832	4.3091	4.33028	4.67408	4.66309			4.39063	4.15815		4.48373	4.38419	4.50091	4.65679
P26039	TLN1	Talin-1	1116	1	5.24749	5.09249	5.6673	5.55246	4.98828	4.91623	5.57352	5.34689	4.90715	5.12851	5.21738	5.34615	5.38715	4.80089	4.47275	5.12812	4.5906	4.48703	4.62457	4.82544	4.60853
P26039	TLN1	Talin-1	1737	1	4.43462	4.48223	5.13157	4.99381						4.53911				4.42202
P26039	TLN1	Talin-1	26	1	5.1096	4.76384	5.84755	5.66678	4.71411	4.46768	5.40216	5.36508	5.05633	5.17014	4.54935	4.44409	5.48545	5.14113	4.81482	5.37398	5.27275	5.74903	4.98065	4.79266	5.18462
P26039	TLN1	Talin-1	127	0.927981		3.81134	5.33895	5.3202			4.91621		4.35181	4.319			4.31398				3.99263	4.48433			3.93642
P26039	TLN1	Talin-1	70	0.995811	5.07205	5.22291	6.57398	6.38226	4.7773	4.39754	5.91132	4.81719	5.11738	5.47723	5.29586	4.75976	5.9737	4.54579		4.39024	4.84653	5.0923	4.42135	4.4303	4.81387
P26039	TLN1	Talin-1	71	0.911022	5.07205	5.22291	6.57398	6.38226	4.7773	4.39754	5.91132	4.81719	5.11738	5.47723	5.29586	4.75976	5.9737	4.54579		4.39024	4.84653	5.0923	4.42135	4.4303	4.81387
Q71LX4	TLN2	Talin-2	1666	0.990338	3.95032				4.45461	4.29827		4.15497				4.07525	4.26325			4.2439	4.05264	4.15395	4.15524	3.88508	4.02564
Q71LX4	TLN2	Talin-2	28	0.999997									3.98273							3.98051	4.37918	4.71687		4.49854	4.37611
Q91YT8	TM63A	Transmembrane protein 63A	774	0.997813	3.84414		4.73271	4.35761			4.38575				3.99325
P58771	TPM1	Tropomyosin alpha-1 chain	162	1			4.24399								4.27211		4.90048			5.01317	4.87519			3.46646
Q9QZM4	TR10B	Tumor necrosis factor receptor superfamily member 10B	317	1				4.81245
Q61382	TRAF4	TNF receptor-associated factor 4	204	0.999844	4.1943		4.92357	4.85819	3.88031		4.29818	4.63503	5.04547	4.19175			4.38724	5.15038	4.26738	5.09739	5.39775	5.67023	5.12685	5.20401	5.20906
Q921I1	TRFE	Serotransferrin	207	0.999999																	3.95671		4.51329	4.64253	4.87402
Q61510	TRI25	E3 ubiquitin/ISG15 ligase TRIM25	277	0.999994	4.30366	4.46321	6.03272	5.87347	4.40991		4.46277	3.6909	4.77395	4.45229		3.67835	3.95577	4.89677	4.65782	4.64158	4.67973	4.61044	3.92069	4.18396	4.23608
Q9JMH6	TRXR1	Thioredoxin reductase 1, cytoplasmic	245	1	3.82442	3.8562	4.82646	4.63649			4.18323	4.38559		4.38097			4.36595	4.54966	4.05645	4.39342	4.76956	5.03939	4.73757	4.71475	4.81135
Q62348	TSN	Translin	210	0.99998			4.55373	4.51415							3.53793								4.15516
Q8CHY7	TTC23	Tetratricopeptide repeat protein 23	418	0.999759			3.98472	4.13715
Q91YR1	TWF1	Twinfilin-1	309	1	4.46239	4.21239	5.53754	5.42711			4.31923		4.78391	4.72767				4.84991		4.88881	4.4859		4.30568
Q9Z0P5	TWF2	Twinfilin-2	309	1	4.86403	4.80464	5.82592	5.75657			4.92194			4.93899				5.25235	4.85394						4.63755
O54885	TYOBP	TYRO protein tyrosine kinase-binding protein	92	0.857103	4.92476		4.97482	4.79041		4.23747				4.42347
Q91YN5	UAP1	UDP-N-acetylhexosamine pyrophosphorylase [Includes: UDP-N-acetylgalactosamine pyrophosphorylase	366	0.970944	3.95754		4.76915						5.19453	4.97122
Q80X50-5	UBP2L	Ubiquitin-associated protein 2-like	859	0.960393			5.4675	5.1566			3.76496							4.7494					3.88366
Q99PL6	UBXN6	UBX domain-containing protein 6	194	1			5.24876	5.17059
P61961	UFM1	Ubiquitin-fold modifier 1	18	0.999961	3.88599		5.83168	5.68642			4.25299		4.89722	4.05583		3.73673							3.48715	4.46501
Q00993	UFO	Tyrosine-protein kinase receptor UFO	815	0.999627	4.66331	4.35361	5.62331	5.4591						5.02633						4.86902
Q00993	UFO	Tyrosine-protein kinase receptor UFO	753	0.999585	4.49146	4.44663	5.8832	5.84838			4.49687			4.62447	4.33071	4.14855
Q00993	UFO	Tyrosine-protein kinase receptor UFO	696	0.998607	4.71161	4.35562	5.04932	4.75444			5.47444	5.39736		4.25595	5.61987	5.19304	5.36521				4.42524	4.41417	4.47012	4.43826	4.2361
Q00993	UFO	Tyrosine-protein kinase receptor UFO	697	0.762266	4.71161	4.35562	5.04932	4.75444			5.47444	5.39736		4.25595	5.61987	5.19304	5.36521				4.42524	4.41417	4.47012	4.43826	4.2361
Q8VDF2	UHRF1	E3 ubiquitin-protein ligase UHRF1	582	1	5.46943	4.62692		5.03106	6.8054	5.92917	4.84794	5.85476	5.01909	5.06776	4.18382	4.2924	5.17342	5.64679	5.35306	4.33953	4.34994	4.88896		3.91351
P13439	UMPS	Uridine 5'-monophosphate synthase	37	0.999999	3.9787	3.92014	5.08126	4.9838			4.3641	4.02129	4.31161	4.24554		3.94001	4.0791	4.2049			4.18924	4.32017	3.99213	4.23871	4.0397
P52624	UPP1	Uridine phosphorylase 1	36	0.999943			5.62327
Q9Z1Z0	USO1	General vesicular transport factor p115	655	1	4.10052		5.64734	5.58721			5.10982
P70460	VASP	Vasodilator-stimulated phosphoprotein	39	1	5.46637	5.23272	6.55524	6.36279	4.91117	4.70735	5.98114	5.55592		5.35635	5.30068	4.91021	5.66843	4.0341			5.16187	4.76026	5.00136	4.87696	4.92711
Q62465	VAT1	Synaptic vesicle membrane protein VAT-1 homolog	253	0.934708			4.98777	5.11234							4.14487	4.15085
P27870	VAV	Proto-oncogene vav	110	0.881362	4.16287	3.97631					4.51992
Q60932	VDAC1	Voltage-dependent anion-selective channel protein 1	208	0.999775	4.17221		5.65769	5.57663			4.07592		4.85265	4.49365				4.82935	4.65747	4.85558	4.43903			4.52551
Q60930	VDAC2	Voltage-dependent anion-selective channel protein 2	207	0.975469			5.08288	5.05688					4.37519
Q8VDJ3	VIGLN	Vigilin	437	1	4.30372	4.44772	5.84469	5.84841			4.65961		5.63732	5.24966	3.8249		4.98144	4.48854			3.93833	3.8284	3.81962		3.80804
P20152	VIME	Vimentin	53	0.99123	5.11321	4.82123	5.55797	5.22313	4.23686	4.16517	5.32742	5.05432	3.80969	5.15243	4.73037	4.78119	5.02457	4.23478	3.79457	4.03689	4.2429	4.3237		4.00234	3.87265
P20152	VIME	Vimentin	61	0.999858	5.11321	4.82123	5.55797	5.22313	4.23686	4.16517	5.32742	5.05432	3.80969	5.15243	4.73037	4.78119	5.02457	4.23478	3.79457	4.03689	4.2429	4.3237		4.00234	3.87265
P20152	VIME	Vimentin	117	1	5.32888	5.37591	6.4792	6.35937	4.90833	4.8072	5.61221	5.03395		5.17273	4.54115	4.56525	5.09795		4.02506		4.03174	3.35444	3.95511	3.85681	3.99606
Q64727	VINC	Vinculin	692	0.999993	4.8591	4.82166	4.90818	4.83367	4.63472	4.59137	4.9048	5.32078	4.1963	4.1637	4.39242	4.32866	4.8038	4.07864		4.23024	4.19678	3.85435	4.1557	4.12775	4.15568
Q64727	VINC	Vinculin	100	0.93711	4.01657		4.34658	4.03628						4.18937						4.32154
Q64727	VINC	Vinculin	822	0.999629	5.14292	5.04549	5.71361	5.6502	4.74314	4.71271	5.42415	5.77183		5.03165	5.15903	4.91962	5.37684	4.29598		4.05828	4.86872	4.43281	4.58066	4.80111	4.77698
Q91YD9	WASL	Neural Wiskott-Aldrich syndrome protein	253	1	5.31006	5.24397	4.97681	4.84998		3.69771	5.58029	5.3593	5.05911	5.11347	4.00697	4.01583	5.05782	5.26984	4.85372	5.12396	4.99105	4.83628	4.78699	4.51203	4.83342
P70315	WASP	Wiskott-Aldrich syndrome protein homolog	293	1	5.5278	5.32322	5.50999	5.36306		4.31737	4.89857	4.36766	4.60884	5.352		3.77884	4.262	5.02955	5.31275	4.74237	4.49657	4.21775	4.97152	4.05604	4.60263
O88342	WDR1	WD repeat-containing protein 1	72	0.999961	4.13869	4.07362	5.25873	5.10978			4.83561	4.27434		4.25212	4.0123	3.95396	4.37223				4.01212	4.04789			3.9306
O88342	WDR1	WD repeat-containing protein 1	238	1	5.09116	4.94373	6.08779	6.00236	4.85698	4.70627	4.91531	4.97167	4.7922	5.07887	4.06666	4.69697	5.0284	5.03438	5.2327	5.17322	5.08183	5.05733	4.91025	4.7936	5.12543
Q6NVE8	WDR44	WD repeat-containing protein 44	811	0.999036			5.38416	5.62342					4.2962	4.40675
Q6NVE8	WDR44	WD repeat-containing protein 44	548	1			5.56015	5.41439			4.01084
Q04736	YES	Tyrosine-protein kinase Yes	444	1	4.2399	4.01857	4.42194	4.33843	4.25062	4.20398	4.33207	4.15722		4.63195	3.99277	4.00828	4.45125	4.1724			4.37307	3.90137	3.96801	4.16736	4.28966
Q04736	YES	Tyrosine-protein kinase Yes	220	0.99911	4.82859	4.83131	5.07797	4.96178	4.63195	4.60536	4.82672	5.02727	4.833	4.83444	4.62829	4.46185	5.04551	5.19665	4.72614	5.08008	5.28809	5.45513	5.30048	4.8918	5.21862
Q04736	YES	Tyrosine-protein kinase Yes	221	0.820109	4.82859	4.83131	5.07797	4.96178	4.63195	4.60536	4.82672	5.02727	4.833	4.83444	4.62829	4.46185	5.04551	5.19665	4.72614	5.08008	5.28809	5.45513	5.30048	4.8918	5.21862
P39447	ZO1	Tight junction protein ZO-1	1145	0.999317			4.23983	4.11062			4.26791	4.12496			4.20531	4.24311	4.16338	4.18217			4.09718	4.20923	4.11935	4.13992	4.21646
P39447	ZO1	Tight junction protein ZO-1	1177	0.764643			4.2728	3.82171	3.61669		4.54837	4.38532			4.46413	4.15899	4.33359				4.08975	4.11907	4.24756	4.17093	4.25015
Q9Z0U1	ZO2	Tight junction protein ZO-2	554	1			5.10664	5.14607
Q9Z0U1	ZO2	Tight junction protein ZO-2	1095	1	4.68527	4.25578	5.2284	4.90404	4.2348	4.0189	4.4759	4.43855	4.49907		4.17419			5.21152	4.62223	4.7768	4.35899	4.06955	4.3947		4.43399
