# Supplementary material for: Profiling the tyrosine phosphoproteome of different mouse mammary tumour models reveals distinct, model-specific signalling networks and conserved oncogenic pathways
Source: Breast Cancer Res. 2014 Sep 9;16:437. doi: 10.1186/s13058-014-0437-3 (PMC4303118; doi:10.1186/s13058-014-0437-3)
Supplement: Supplementary file 5 — Additional file 5: Table S2.: 381 highly reproducible pY sites. (XLSX 122 KB) [file 13058_2014_437_MOESM5_ESM.xlsx]

## Sheet: 75percentKNN20120910b
Additional file 5 Supplementary Table 2, 381 highly reproducible pY-sites. Identified with an FDR <1%, filtered to a minimum of 0.75 pY-site localisation probability and further filtered so that pY-sites are identified in at least 75% of samples for any given tumour.
Label free intensities are normalised to internal spiked in standards and Log10 transformed. Where no quantitaive value is present (blank cells) the peptide has not been identified.
ANOVA significant column indicates the tumours for which a particular site is highly abundant in.
Leading Proteins	Entry name	Protein Name	ANOVA Significant	pY site	>50%PresentInAllSamples	>75% PyMT samples	>75% p53 samples	>75% Her2 samples	p53_1201	p53_1202	p53_1203	p53_1204	p53_1205	p53_1206	p53_14845	p53_3049	Her2_1197	Her2_1200	Her2_3050	Her2_3051	Her2_3057	PyMT_1185	PyMT_1186	PyMT_1187	PyMT_3075	PyMT_3076	PyMT_3077	PyMT_3095	PyMT_3096
P12023	A4	Amyloid beta A4 protein	p53	757	FALSE	FALSE	TRUE	FALSE	4.47079	4.48534	4.60211	4.58924	4.07516	4.016		4.36181		4.1405			3.99218				3.78907	3.41985	3.65037		3.55741
Q8CBW3	ABI1	Abl interactor 1	PyMT	428	FALSE	TRUE	FALSE	FALSE			5.25613	5.11473			4.37002	4.46402						4.68212	4.62346		4.33614	4.67907	4.32184	3.70004	4.19666
Q8CBW3	ABI1	Abl interactor 1		213	TRUE	TRUE	TRUE	TRUE	5.29356	5.03818	5.42606	4.79722		4.34694	5.17769	5.01563	5.16183	4.83202	4.10117	4.26528	4.90023	5.64723	5.24231	5.70501	4.79719	4.62066	4.75969	4.64377	4.54595
Q4JIM5	ABL2	Abelson tyrosine-protein kinase 2	p53	439	TRUE	TRUE	TRUE	TRUE	5.75546	5.61142	5.30004	5.1849	5.20908	5.18728	5.43857	5.6713	4.22578	5.92867	5.47012	5.52712	5.41509	5.13644	3.97109	5.12047	4.99561	4.99604	4.98677	4.62506	4.5728
P31786	ACBP	Acyl-CoA-binding protein	PyMT	29	TRUE	TRUE	TRUE	TRUE	5.45737	5.49532	6.495	6.32913	4.94958	4.49291	5.57576	5.04648	6.88412	5.65229	4.34562	5.18159	5.29125	6.63147	6.48082	6.75481	6.01194	6.67173	6.15387	5.49595	6.13153
O54967-3	ACK1	Activated CDC42 kinase 1	Her2	859	TRUE	TRUE	TRUE	TRUE	5.0556	4.84294	5.85228	5.55043			5.32014	5.00438	6.71888	6.17835	5.40835	5.91816	5.74577	4.86572			4.69361	5.19065	4.7914	4.57715	4.45177
O54967-3	ACK1	Activated CDC42 kinase 1	Her2	860	TRUE	TRUE	TRUE	TRUE	5.0556	4.84294	5.85228	5.55043			5.32014	5.00438	6.71888	6.17835	5.40835	5.91816	5.74577	4.86572			4.69361	5.19065	4.7914	4.57715	4.45177
O54967-3	ACK1	Activated CDC42 kinase 1	p53	518	FALSE	FALSE	TRUE	TRUE	4.80986	4.79725		4.1939	4.4374		4.89759	4.52399		4.4304	3.83922	4.276	4.50926				4.29262	4.67153	4.59093	4.03372	4.50285
Q91V92	ACLY	ATP-citrate synthase		672	TRUE	TRUE	TRUE	TRUE	5.91343	5.87764	6.33735	6.24959	5.40997	5.34456	5.28944	5.30806	5.93854	5.5907	4.3558	4.65857	5.12789	6.64138	5.70726	5.94386	5.34531	5.44081	5.08075	5.7343	4.73989
P68372;P99024;Q7TMM9;Q922F4;Q9ERD7	ACTN4/ACTN1	Alpha-actinin-4		340;340;340;340;340	TRUE	FALSE	TRUE	TRUE	4.12545	4.27856	5.36203	5.14109	4.46682		4.6636		5.02745	4.68561	4.40457	4.21924	4.69693	4.25365		4.15997			4.26235
P68134	ACTS	Actin, alpha skeletal muscle		71	TRUE	FALSE	TRUE	TRUE	4.82397	4.7036	5.22306	5.15212	4.80519	4.3329	4.64556		4.81885	5.0395	4.63411	4.72313		4.7261		4.52016
P48962	ADT1	ADP/ATP translocase 1		191	FALSE	FALSE	TRUE	TRUE	3.98275	4.11804	4.26415	4.03273			4.24239	4.28446		3.96991	4.3762	3.92	4.67546			5.03208	4.86003				3.72184
P51881	ADT2	ADP/ATP translocase 2		191	TRUE	TRUE	TRUE	FALSE	4.10567	4.10572	5.04971	4.78603	4.14492	4.05933	4.58159	4.24288		3.83179	4.28144	4.31094		4.22984			4.27831	4.19175	4.06819	4.19701	4.22608
P51881	ADT2	ADP/ATP translocase 2		195	TRUE	TRUE	TRUE	FALSE	4.10567	4.10572	5.04971	4.78603	4.14492	4.05933	4.58159	4.24288		3.83179	4.28144	4.31094		4.22984			4.27831	4.19175	4.06819	4.19701	4.22608
Q5DTU0-2	AF1L2	Actin filament-associated protein 1-like 2	Her2	377	FALSE	FALSE	FALSE	TRUE	4.00447	4.9757	4.44112	4.62523		4.35568			4.49494	5.46115	3.66067	3.87045	4.56439	5.12798	5.09659	5.53586					3.90368
Q5DTU0-2	AF1L2	Actin filament-associated protein 1-like 2		431	TRUE	TRUE	TRUE	TRUE	5.96312	5.72469	6.00999	6.05131	5.89831	5.78624	6.01307	6.51761	6.83854	6.71292	6.06767	6.8072	6.70578	6.4817	6.31963	6.91717	6.83099	7.08909	6.52898	6.68428	6.6916
A2RT91	ANKAR	Ankyrin and armadillo repeat-containing protein	p53	999	FALSE	FALSE	TRUE	FALSE	5.05103	5.96762	6.13118	5.87187	4.63674	4.28609	4.92121		6.78773	7.04475	6.30281			4.24104	4.47999	4.74494			4.52098
Q9JIF0	ANM1	Protein arginine N-methyltransferase 1		309	TRUE	TRUE	TRUE	FALSE	4.56032	3.9476	5.87336	5.73899			5.3456	4.04973	4.64282	3.66189			4.76272	5.10128	4.57449	4.40122	4.79314	4.73089	4.91926	4.95497	4.86712
P59672-2	ANS1A	Ankyrin repeat and SAM domain-containing protein 1A	PyMT	451	FALSE	TRUE	FALSE	FALSE							4.19028		4.98588			4.13523		5.36492			4.95243	5.43209	5.21604	4.95296	5.31138
P07356	ANXA2	Annexin A2	p53	188	FALSE	FALSE	TRUE	FALSE	4.40912	4.44177	6.81868	6.58906	4.59513		5.36855			4.03105	4.30915	4.02123
P07356	ANXA2	Annexin A2	p53	24	TRUE	TRUE	TRUE	TRUE	6.44247	6.24285	7.60478	7.46464	6.3996	5.89969	6.38861	5.54264	5.86398	6.67789	6.4392	6.16134	5.7947	6.65906	6.00834	5.89577	5.82822	5.5969	5.2306	6.13133	5.55838
P07356	ANXA2	Annexin A2	p53	30	TRUE	TRUE	TRUE	TRUE	6.44247	6.24285	7.60478	7.46464	6.3996	5.89969	6.38861	5.54264	5.86398	6.67789	6.4392	6.16134	5.7947	6.65906	6.00834	5.89577	5.82822	5.5969	5.2306	6.13133	5.55838
P07356	ANXA2	Annexin A2	p53	316	TRUE	TRUE	TRUE	TRUE	5.15721	5.12671	6.92209	6.80097	5.14749	4.64359	5.52759	5.04204	4.7143	5.15528	4.0337		5.59639	4.85079	4.89879	5.17089	5.01195	4.46909	4.18364	4.84058	5.12298
P07356	ANXA2	Annexin A2	p53	317	TRUE	TRUE	TRUE	TRUE	5.15721	5.12671	6.92209	6.80097	5.14749	4.64359	5.52759	5.04204	4.7143	5.15528	4.0337		5.59639	4.85079	4.89879	5.17089	5.01195	4.46909	4.18364	4.84058	5.12298
P07356	ANXA2	Annexin A2	p53	318	TRUE	TRUE	TRUE	TRUE	5.15721	5.12671	6.92209	6.80097	5.14749	4.64359	5.52759	5.04204	4.7143	5.15528	4.0337		5.59639	4.85079	4.89879	5.17089	5.01195	4.46909	4.18364	4.84058	5.12298
P07356	ANXA2	Annexin A2		238	TRUE	TRUE	TRUE	TRUE	5.71594	5.67174	7.49436	7.33644	5.683	5.03354	6.26758	5.34209	5.27526	6.08264	5.81703	5.3443	6.02982	5.85182	5.29753	5.73989	5.80188	5.6126	5.28809	5.41953	5.85358
P48036	ANXA5	Annexin A5	p53	92	FALSE	FALSE	TRUE	FALSE		4.2971	4.18827		4.59459	4.12271	5.14451	4.77459			4.40622	4.32952	4.58427				4.37557	4.24586			4.30618
P14824	ANXA6	Annexin A6		302	TRUE	TRUE	FALSE	TRUE							4.42406		4.47634		4.28512	4.25136	4.31216	4.29627		4.56162	4.50565	4.74342	4.53008	4.17283	4.39422
Q06335	APLP2	Amyloid-like protein 2	p53	682	FALSE	FALSE	TRUE	FALSE	4.00017	4.03816	4.72367	4.7984	3.89103		3.79005			3.69793							3.51402
Q9JM76	ARPC3	Actin-related protein 2/3 complex subunit 3	p53	47	TRUE	TRUE	TRUE	TRUE	5.19128	5.29428	5.90777	5.75163	4.81631	4.88116	4.55653	4.40566	4.70102	5.18225	4.36722	4.5885	4.80764	4.94936	4.71577	4.97818	4.26081	4.38539	4.45772	4.24638	4.31086
Q9JM76	ARPC3	Actin-related protein 2/3 complex subunit 3	p53	48	TRUE	TRUE	TRUE	TRUE	5.19128	5.29428	5.90777	5.75163	4.81631	4.88116	4.55653	4.40566	4.70102	5.18225	4.36722	4.5885	4.80764	4.94936	4.71577	4.97818	4.26081	4.38539	4.45772	4.24638	4.31086
Q91YI4-2	ARRB2	Beta-arrestin-2	p53	48	FALSE	FALSE	TRUE	FALSE	4.75644	4.71415	4.95467	4.89217		4.28122	4.40188			4.91825
Q9EQ32	BCAP	Phosphoinositide 3-kinase adapter protein 1		694	TRUE	TRUE	TRUE	FALSE	5.92493	5.527	5.93223	6.02437	4.37728	4.35268	5.48312	4.45914		6.03863			4.34279	5.20877	5.05616	4.85328	4.49688	4.50784		4.50338
Q61140	BCAR1	Breast cancer anti-estrogen resistance protein 1	p53	556	FALSE	FALSE	TRUE	FALSE	5.02228	5.01566	4.67519	4.67375	4.77963	4.72548		4.51963	5.02536	5.2263			4.41719	4.64077		5.14013			3.87649
Q61140	BCAR1	Breast cancer anti-estrogen resistance protein 1		310	TRUE	TRUE	TRUE	TRUE	4.78345	4.5506	5.00544	4.87947	4.12308	4.33888	4.63615	5.14796	4.83746		4.79192	4.57085	4.92381	4.97631	4.42315	4.56383	4.29938	4.53392	4.24837	4.3031	4.26084
Q61140	BCAR1	Breast cancer anti-estrogen resistance protein 1		253	TRUE	TRUE	TRUE	TRUE	5.06077	4.74343	5.41356	5.29776	4.51365	4.81491	4.35562	4.96474	5.4104	4.03367	5.24286	4.72372	5.1601	5.53088	4.51825	5.16856	4.68995	4.86298	4.45238	4.49096	4.62182
Q6PAJ1	BCR	Breakpoint cluster region protein		178	TRUE	TRUE	TRUE	TRUE	5.60064	5.45985	5.0462	4.9801	5.06769	4.79295	4.99616	5.0164	4.68504	5.47153	4.53336	4.81519	5.06157	4.94548	5.07139	5.08654	4.94368	5.29675	4.8195	4.62725	5.30834
P62204	CALM	Calmodulin	p53	100	TRUE	TRUE	TRUE	TRUE	5.72616	5.64426	7.31619	7.18014	5.64959	5.22427	6.58152	5.43183	5.71982	5.52704	5.48282	5.52991	5.5047	5.53483	5.26046	5.2936	5.48835	5.55255	5.18259	5.25604	5.29904
P40124	CAP1	Adenylyl cyclase-associated protein 1	p53	353	FALSE	FALSE	TRUE	FALSE	4.60999	4.53534	5.77151	5.59119	4.06796		5.20068	4.96528		4.76679			4.99343				4.52743	4.34074	4.30005	4.40392	4.49739
Q9CZ42	CARKD	Carbohydrate kinase domain-containing protein	PyMT	81	TRUE	TRUE	TRUE	TRUE	4.80674	4.18263	5.21691	5.04164	4.71546	4.51603	5.25394	5.47709	6.10879	5.10766	4.71151	5.22054	5.3214	5.55929	5.30024	6.01553	5.72392	5.71299	5.75933	5.48843	5.83707
O35177	CASL	Enhancer of filamentation 1		344	TRUE	TRUE	TRUE	TRUE	5.51468	5.35056	5.28596	5.03193	4.89887	5.22287	4.41448	5.17268	5.81403	4.25845	5.1558	4.97621	5.29197	5.78302	5.35766	5.6559	4.63938	4.96019	4.82823	4.44221	4.54403
O35177	CASL	Enhancer of filamentation 1		176	TRUE	TRUE	TRUE	TRUE	5.10465	5.27687	4.76488	4.78681	4.64871	4.93935	4.71394	5.22902	5.25091		5.13199	4.78914	5.13763	5.1527		5.10333	4.52202	5.05076	4.78202		4.6094
O35177	CASL	Enhancer of filamentation 1		188	TRUE	TRUE	TRUE	TRUE	5.10465	5.27687	4.76488	4.78681	4.64871	4.93935	4.71394	5.22902	5.25091		5.13199	4.78914	5.13763	5.1527		5.10333	4.52202	5.05076	4.78202		4.6094
O35177	CASL	Enhancer of filamentation 1		91	TRUE	TRUE	TRUE	TRUE	4.84118	4.72937	4.28293	4.08648	4.47407	4.49407	4.3934	4.64719	4.65476	4.36749	4.70833	4.67811	4.58389	4.83707	4.28945	4.84986	4.21664	4.57553	4.33484	3.97728	4.25189
O35177	CASL	Enhancer of filamentation 1		165	TRUE	TRUE	TRUE	TRUE	4.96566	4.78811	4.74589	4.65463	4.24158	4.33878	4.99527	5.17163	5.04887	4.18061	4.90057	4.7377	5.10424	4.97336	4.50921	4.74836	4.44975	4.94921	4.72069	4.4497	4.66389
P49817	CAV1	Caveolin-1	p53	25	FALSE	FALSE	TRUE	FALSE	4.63039	4.34927	6.90499	6.65747	4.79154	4.30967	5.43356	5.08322	4.42338				4.644		4.43734	4.66786	4.27539	4.22762		4.33654
P49817	CAV1	Caveolin-1	p53	6	TRUE	TRUE	TRUE	TRUE	5.01693	4.86456	7.19553	6.92154	5.1812	4.97697	5.85643	5.28236	4.577	4.46914	3.90496	4.39009	4.93104	4.56927	4.47169	4.96011	4.60657	4.35153	3.64024	4.44017
P49817	CAV1	Caveolin-1	p53	14	TRUE	TRUE	TRUE	TRUE	5.01693	4.86456	7.19553	6.92154	5.1812	4.97697	5.85643	5.28236	4.577	4.46914	3.90496	4.39009	4.93104	4.56927	4.47169	4.96011	4.60657	4.35153	3.64024	4.44017
P22682	CBL	E3 ubiquitin-protein ligase CBL	Her2	369	FALSE	TRUE	FALSE	TRUE		3.99347					4.83318	4.31186		4.91163	4.82681	4.79623	4.72335			4.57148	4.62182	4.57714	4.67881	4.55924	4.70771
P22682	CBL	E3 ubiquitin-protein ligase CBL	p53	672	TRUE	TRUE	TRUE	TRUE	6.18601	5.67768	6.1891	5.91938	5.34368	5.37746	6.06286	5.19743	4.72928	5.8121	4.34784	4.794	5.08816	5.6576	4.63149	5.18623	5.34979	5.49161	5.3153	5.28397	5.26466
Q5U462	CDCP1	CUB domain-containing protein 1	PyMT	705	FALSE	TRUE	FALSE	FALSE									5.75339			4.66709		5.75833	5.17905	5.31382	5.82346	6.22706	5.75743	5.897	5.81687
P11440	CDK1	Cyclin-dependent kinase 1	p53	15	TRUE	TRUE	TRUE	TRUE	7.1594	7.1127	7.38647	7.27436	6.76059	6.76097	7.34729	7.36525	6.95089	7.23449	6.76649	6.85899	6.98193	7.28874	6.65129	6.8959	6.59743	6.64498	6.78829	6.52604	6.48285
P11440	CDK1	Cyclin-dependent kinase 1	p53	19	TRUE	TRUE	TRUE	TRUE	7.1594	7.1127	7.38647	7.27436	6.76059	6.76097	7.34729	7.36525	6.95089	7.23449	6.76649	6.85899	6.98193	7.28874	6.65129	6.8959	6.59743	6.64498	6.78829	6.52604	6.48285
Q04735	CDK16	Cyclin-dependent kinase 16	p53	176	FALSE	FALSE	TRUE	FALSE	4.76924	4.68556	5.07981	4.9188			4.86382	4.3931	4.6521	4.82277				5.04247	4.54464	4.59688	3.91775	4.02257
P97377	CDK2	Cyclin-dependent kinase 2	p53	15	TRUE	TRUE	TRUE	TRUE	7.14974	7.10834	7.3573	7.24397	6.75358	6.75172	7.31681	7.30321	6.93093	7.20792	6.74006	6.83951	6.93896	7.2711	6.6329	6.87747	6.57116	6.61609	6.76781	6.44685	6.45845
P31809	CEAM1	Carcinoembryonic antigen-related cell adhesion molecule 1		515	FALSE	TRUE	FALSE	FALSE	4.33823		4.41553	4.36362		3.94807		3.9675	3.9305	4.2815				4.37226	4.27645	4.29406	4.46476	4.38791	4.2511	4.45998	4.24
Q8BT07	CEP55	Centrosomal protein of 55 kDa		75	FALSE	FALSE	FALSE	TRUE			5.74383	5.60536		4.00043	4.41509			4.32893	4.11589	4.0123	4.07431
Q9D8L0-2	CK052	Uncharacterized protein C11orf52 homolog	PyMT	93	FALSE	TRUE	FALSE	FALSE				4.35025					4.74753					4.94079	4.40959	4.40402	4.87525	4.79203	4.32277	4.69917	4.64859
Q9Z0G9	CLD3	Claudin-3	PyMT	197	FALSE	TRUE	FALSE	FALSE		3.72258												5.20515	4.15251	4.27391	5.46868	4.92214	4.91122	5.41156	5.4332
Q9Z0G9	CLD3	Claudin-3	PyMT	213	FALSE	TRUE	FALSE	FALSE															4.04022		5.08187	4.6859	4.36225	5.15836	4.99452
Q9Z0G9	CLD3	Claudin-3	PyMT	218	FALSE	TRUE	FALSE	FALSE															4.04022		5.08187	4.6859	4.36225	5.15836	4.99452
Q68FD5	CLH	Clathrin heavy chain 1		634	TRUE	TRUE	TRUE	TRUE	4.42876	4.40133	4.58199	4.63614		4.10228	5.01244	4.75712		4.57456	4.78698	4.90803	4.81967		4.20066	4.10246	4.76622	4.92303	4.43855	4.85291	4.58059
Q68FD5	CLH	Clathrin heavy chain 1		899	FALSE	FALSE	TRUE	TRUE	4.35418	4.23025	5.0717	4.94419			4.67909	4.7648		4.78441	4.80448	4.56001	4.98427				4.46475	4.23931	3.93373	4.46478	4.35899
Q68FD5	CLH	Clathrin heavy chain 1		900	FALSE	FALSE	TRUE	TRUE	4.35418	4.23025	5.0717	4.94419			4.67909	4.7648		4.78441	4.80448	4.56001	4.98427				4.46475	4.23931	3.93373	4.46478	4.35899
Q68FD5	CLH	Clathrin heavy chain 1		1487	TRUE	TRUE	TRUE	TRUE	4.61777	4.60261	5.41	5.26713	4.16149	4.03383	4.51914	4.35666	4.89798	4.67402	4.49956	4.51108	4.54448	4.73755	4.71377	4.76758	4.49093	4.51076	4.2916	4.48326	4.47158
P18760	COF1	Cofilin-1		140	TRUE	TRUE	TRUE	TRUE	3.99573	3.77337	5.92744	6.02599	4.11537		5.26689	4.64826	5.14045	4.99979	4.65981	4.50097	5.37484	4.10613		4.3969	5.09468	5.12588	5.00227	4.83123	4.93686
Q9DCT8	CRIP2	Cysteine-rich protein 2	PyMT	77	FALSE	TRUE	FALSE	FALSE	4.63268		5.45705	5.03723					5.44718	4.31286				5.54219	5.01151	5.13723	4.61338	4.80435	4.3949	4.42476	4.6371
P47941	CRKL	Crk-like protein	Her2	127	FALSE	FALSE	FALSE	TRUE									5.23326	4.97539	4.52205	4.36456
P47941	CRKL	Crk-like protein		207	TRUE	TRUE	TRUE	TRUE	7.11137	7.06384	7.28167	7.19762	7.24906	6.90687	6.80795	6.68925	7.25835	7.25767	6.72086	7.0024	6.83788	7.5045	6.9523	7.2003	6.6489	6.41115	6.45979	6.72357	6.28613
P47941	CRKL	Crk-like protein		132	TRUE	FALSE	TRUE	TRUE	4.37236	4.19102		4.43717	4.58189	4.42826	4.31931		5.00657	4.80909	4.67107	4.55134	4.19536	4.68426		4.0519		4.38437	4.02244		3.63979
Q8VHK1	CSKI2	Caskin-2	PyMT	384	FALSE	TRUE	FALSE	FALSE														4.64161			4.42827	5.29738	4.29753	4.03964	4.4996
Q8VHK1	CSKI2	Caskin-2	PyMT	753	FALSE	TRUE	FALSE	FALSE			4.80019											5.5955		4.71951	4.92327	5.48368	4.84007		5.1976
Q8VHK1	CSKI2	Caskin-2	PyMT	253	TRUE	TRUE	TRUE	TRUE	5.59703	5.53974	5.69231	5.57988	5.38206	5.33721	5.24797	5.20412	5.90737	5.78132	5.11099	5.29601	5.33509	6.14326	6.38054	6.03161	5.76164	7.34284	5.61303	5.17216	6.12482
P26231	CTNA1	Catenin alpha-1		177	TRUE	TRUE	TRUE	FALSE	4.02971	3.99999	5.06382	4.94026			4.16309	4.26408	4.27029			3.77423		4.46004	4.13304	4.40371	4.37127	4.1	4.39197	4.26853	4.33979
Q02248	CTNB1	Catenin beta-1		654	TRUE	FALSE	TRUE	TRUE	4.05597	4.13203	4.64959	4.44043	4.39094	4.36705	4.32688	3.95554	4.27143	4.15615	4.43554	4.19211	4.52607	4.70167		4.27919	3.5982			4.16724
P30999-3	CTND1	Catenin delta-1	PyMT	883	FALSE	TRUE	FALSE	FALSE	3.69887	3.4724	4.83435	4.41523					4.14569					3.71198		3.77482	3.20764	4.09103		3.89036	3.70819
P30999	CTND1	Catenin delta-1		904	FALSE	TRUE	FALSE	FALSE			5.40439	4.93263			4.21124		4.50497		3.88601			4.54271		4.0691	4.11221	4.13965	4.04598	4.25106	4.16334
P23242	CXA1	Gap junction alpha-1 protein	Her2	313	FALSE	TRUE	FALSE	TRUE	4.56124	4.28871	5.08428				4.14178	4.60831		4.53195	4.43989	4.47943	4.91038	4.1035	4.25446		3.76366	3.96423	3.66853	3.78146
P56485	CXCR7	C-X-C chemokine receptor type 7		354	FALSE	FALSE	FALSE	TRUE			3.99984							4.6538	4.17216	3.92012	3.96749					3.96432
P98078	DAB2	Disabled homolog 2		170	FALSE	FALSE	FALSE	TRUE	4.3466	4.28944	4.91178	4.76029				3.90736		4.61077	4.07254	4.27399	4.09141			4.2249	4.19958
Q3UHC7	DAB2P	Disabled homolog 2-interacting protein	PyMT	833	FALSE	TRUE	FALSE	FALSE	4.63477	4.24944	5.59258	5.57147					5.15092	5.03462				6.55443	5.69843	5.87058	4.37179	4.60665	4.90783	4.66533	4.24008
Q99KJ8	DCTN2	Dynactin subunit 2		314	FALSE	FALSE	TRUE	FALSE	3.8921	4.07473	4.93599	4.82647			4.24149	3.90905		4.05957							3.66607	3.87133	3.86702
Q03146	DDR1	Epithelial discoidin domain-containing receptor 1	PyMT	790	FALSE	TRUE	FALSE	FALSE	4.57116	4.74743		3.98192				4.31096	4.36013			3.72753		4.1542	4.05463	4.65558	4.42548	4.59061	4.5408		4.62167
Q03146	DDR1	Epithelial discoidin domain-containing receptor 1	PyMT	794	FALSE	TRUE	FALSE	FALSE	4.57116	4.74743		3.98192				4.31096	4.36013			3.72753		4.1542	4.05463	4.65558	4.42548	4.59061	4.5408		4.62167
Q03146	DDR1	Epithelial discoidin domain-containing receptor 1	PyMT	795	FALSE	TRUE	FALSE	FALSE	4.57116	4.74743		3.98192				4.31096	4.36013			3.72753		4.1542	4.05463	4.65558	4.42548	4.59061	4.5408		4.62167
Q62371	DDR2	Discoidin domain-containing receptor 2		735	TRUE	FALSE	TRUE	TRUE	5.42964	5.49689		4.06127	5.04321	5.02363	5.43029	5.23495		5.17115	5.43683	5.39134	5.05147				3.87306			3.63339
Q62371	DDR2	Discoidin domain-containing receptor 2		739	TRUE	FALSE	TRUE	TRUE	5.42964	5.49689		4.06127	5.04321	5.02363	5.43029	5.23495		5.17115	5.43683	5.39134	5.05147				3.87306			3.63339
Q62167	DDX3X	ATP-dependent RNA helicase DDX3X		462	TRUE	TRUE	FALSE	TRUE			5.34573	5.36442				4.38355	4.94214	4.75101	4.18738	4.21246	4.82068	4.66262		4.72917	4.84529	4.74232	4.71113	4.73817	4.67533
Q811D0-3	DLG1	Disks large homolog 1		783	TRUE	TRUE	TRUE	TRUE	4.53203	4.1951	6.39051	6.33585	4.55215	3.9235	5.08262		5.91844	5.20807	4.97361	4.94808	4.68502	4.40826	4.38463	4.69335	4.60141	4.78044	4.94663	3.98584	4.18511
P70175	DLG3	Disks large homolog 3		705	TRUE	FALSE	TRUE	TRUE	4.83666	4.63788	6.58483	6.58934	4.88812	4.17883	4.91954		6.06162	5.77918	4.98467	4.76396	4.79258	4.27936			3.9423	3.88939	3.9276	4.04953
P97465	DOK1	Docking protein 1		450	TRUE	TRUE	TRUE	TRUE	5.1437	4.72041	5.65359	5.23543	4.39179	4.34291	5.86215	5.23316	4.91837	4.55236	5.12975	5.03031	5.26586	4.93671	4.63668	4.97477	5.10014	5.07875	4.88893	4.74557	5.0904
P97465	DOK1	Docking protein 1		336	TRUE	TRUE	TRUE	FALSE	4.72794	3.74171	5.67618	5.42705			5.21119	4.40785		4.60789	4.11537		4.66383	4.61492		4.5826	4.59949	3.86766	4.14442	4.35067	4.32628
P97465	DOK1	Docking protein 1		340	TRUE	TRUE	TRUE	FALSE	4.72794	3.74171	5.67618	5.42705			5.21119	4.40785		4.60789	4.11537		4.66383	4.61492		4.5826	4.59949	3.86766	4.14442	4.35067	4.32628
P97465	DOK1	Docking protein 1		361	TRUE	TRUE	TRUE	TRUE	5.57235	5.18362	6.29022	6.21575	5.18409	4.96368	5.4277	4.88876	5.75557	5.9214	5.31385	5.08237	5.38945	5.54034	5.15895	5.48376	5.41954	5.45535	5.08053	4.94753	5.56629
P97465	DOK1	Docking protein 1		295	TRUE	FALSE	TRUE	TRUE	4.90378	4.55931	5.52989	5.50539	4.67091	4.31875	4.34938		4.63713	5.19891	4.38986	4.45207	4.55899	4.75038		4.76997					4.30392
O70250;Q9DBJ1	DPYL2/DPYL3	Dihydropyrimidinase-related protein 2		92;92	TRUE	TRUE	FALSE	TRUE			5.44514	5.3613			4.68858	4.11206		4.29134	4.35795	4.67044	4.81433		3.95162	4.75628	4.80303	4.85867	4.40415	4.627	4.57635
Q8BHA3	DTD2	Probable D-tyrosyl-tRNA	Her2	162	FALSE	FALSE	FALSE	TRUE	4.09429	4.17265	5.80481	5.62488			4.74767		4.53921	3.89295	3.692	3.93809				4.12981	4.15679	4.20058	4.06768		4.11759
P63168	DYL1	Dynein light chain 1, cytoplasmic	Her2	65	FALSE	FALSE	FALSE	TRUE	3.86545	4.19873	5.10395	4.97289			4.7511			4.04492	4.33161	4.5254	4.28333				4.03973	4.23235	4.39671	4.0212	4.13176
Q61214	DYR1A	Dual specificity tyrosine-phosphorylation-regulated kinase 1A	p53	140	TRUE	TRUE	TRUE	TRUE	4.63027	4.92492	5.62993	5.36065	4.26695	4.1561	4.24126	4.60598	4.39925	4.84877	4.14895		4.63225	4.24206		4.25055	4.36254	4.25487	4.07225	4.12839	4.17702
Q61214	DYR1A	Dual specificity tyrosine-phosphorylation-regulated kinase 1A	p53	145	TRUE	TRUE	TRUE	TRUE	4.63027	4.92492	5.62993	5.36065	4.26695	4.1561	4.24126	4.60598	4.39925	4.84877	4.14895		4.63225	4.24206		4.25055	4.36254	4.25487	4.07225	4.12839	4.17702
Q61214	DYR1A	Dual specificity tyrosine-phosphorylation-regulated kinase 1A		321	TRUE	TRUE	TRUE	TRUE	6.63558	6.59354	6.58919	6.46608	6.23042	6.19034	6.90068	6.94681	5.04251	6.66232	6.52739	6.18337	6.78594	5.73499	4.90647	5.06467	6.66922	6.30338	6.49138	6.52691	6.56953
Q8BI55	DYRK4	Dual specificity tyrosine-phosphorylation-regulated kinase 4		379	TRUE	FALSE	TRUE	TRUE	5.04649	5.02752	4.62521	4.61801		4.38814	5.15967	5.22546		4.68992	4.35809	4.27917	4.78795				4.87466	4.5057	5.00585	4.64259	4.8721
P10126	EF1A1	Elongation factor 1-alpha 1		29	TRUE	TRUE	TRUE	TRUE	5.26698	5.34605	6.25667	6.1006	3.41782	4.6976	5.83125	5.60896	5.00311	5.70601	5.49142	5.40021	5.9512	5.05361		4.69198	5.37565	5.47447	5.3892	5.17693	5.22384
P58252	EF2	Elongation factor 2		443	FALSE	FALSE	FALSE	TRUE	3.96985		5.61502	5.42718			4.41365	3.90112	4.31161	4.37832	4.09394	4.08044	4.246				3.73113	3.7886		3.66438
P52795	EFNB1	Ephrin-B1	p53	342	TRUE	FALSE	TRUE	TRUE	4.73809	4.42107	5.74781	5.28642	4.82349	4.54878	4.49146			4.77772	4.53412	4.43811	4.31201				4.1356		4.05359
Q64355	EFS	Embryonal Fyn-associated substrate	PyMT	371	FALSE	TRUE	FALSE	FALSE									5.29147					5.84992	5.33481	5.37455	4.80491	4.91677	4.42348		4.21746
Q01279	EGFR	Epidermal growth factor receptor		1110	TRUE	TRUE	TRUE	FALSE	5.4805	5.25866	5.10081	4.83398	4.27463		4.56844	5.20651		5.19174	4.31134		5.0697	4.45841	4.13252		4.84758	4.57201	4.21372	5.05864	4.76841
Q8JZQ9	EIF3B	Eukaryotic translation initiation factor 3 subunit B	p53	438	FALSE	FALSE	TRUE	FALSE	4.8394	4.85143	5.0941	4.97111	4.44546	4.50505	4.20902	4.30967	4.85405	4.892	3.84639			5.36428	5.03338	4.8838			4.02561
Q8BHL5-3	ELMO2	Engulfment and cell motility protein 2	p53	48	FALSE	FALSE	TRUE	FALSE	4.89912	4.64599	5.88179	5.74497	4.6292	4.33423	4.76975	4.77712			4.93468	4.80692	5.31069			4.17371	4.09061
P17182	ENOA	Alpha-enolase		44	TRUE	TRUE	TRUE	TRUE	6.19991	6.12272	7.05853	6.90845	5.98494	5.85553	6.20019	6.01323	6.42362	6.29557	6.05628	6.08639	6.01901	6.93409	6.39822	6.59394	6.40574	6.81905	6.01297	6.19322	6.11659
P17182	ENOA	Alpha-enolase		25	TRUE	TRUE	TRUE	TRUE	5.53574	5.55096	6.71099	6.59222	5.33523	5.18843	5.5874	5.53593	5.85777	5.85385	5.34971	5.52372	5.79168	6.04573	5.78349	5.87514	5.83158	6.2386	5.4887	5.83734	5.7165
P17182	ENOA	Alpha-enolase		189	FALSE	FALSE	FALSE	TRUE			5.26418	5.21691					4.24124	4.23752	4.19964	4.38505	4.47739					4.45516			3.80551
Q03145	EPHA2	Ephrin type-A receptor 2		589	TRUE	TRUE	TRUE	TRUE	5.29685	5.30098	6.17917	5.95351	4.9703	4.87909	5.68336	5.67041	5.64174	5.8865	5.63873	5.71011	5.5628	5.86703	5.39985	5.22052	5.57278	5.66963	5.38224	4.96833	5.51573
Q03145	EPHA2	Ephrin type-A receptor 2		595	TRUE	TRUE	TRUE	TRUE	5.29685	5.30098	6.17917	5.95351	4.9703	4.87909	5.68336	5.67041	5.64174	5.8865	5.63873	5.71011	5.5628	5.86703	5.39985	5.22052	5.57278	5.66963	5.38224	4.96833	5.51573
Q03145	EPHA2	Ephrin type-A receptor 2		773	TRUE	TRUE	TRUE	TRUE	3.89737		5.74571	5.42551	4.4673	4.51867	4.90487	4.83912	4.93367	5.41171	5.006	4.953	4.82534	5.22203	4.85503	4.72328	4.84111	4.86551	4.29224	4.62224	4.72455
Q08509	EPS8	Epidermal growth factor receptor kinase substrate 8		524	TRUE	FALSE	TRUE	TRUE	4.10822	3.95053	5.06165	4.80672		3.43993	5.22858	4.56514		4.13956	4.82381	4.94285	4.76971				3.92445	3.33815	3.4074	3.40208
P70424	ERBB2	Receptor tyrosine-protein kinase erbB-2	Her2	1006	FALSE	FALSE	FALSE	TRUE							3.59732		5.47615	4.91361	4.51728	4.00105	4.86191
P70424	ERBB2	Receptor tyrosine-protein kinase erbB-2	Her2	878	FALSE	FALSE	FALSE	TRUE									5.33019	5.41572	5.27659	5.33451	5.12034
O35643;Q9DBG3-2	ERBB2/EGFR	Receptor tyrosine-protein kinase erbB-2		894;902	FALSE	FALSE	TRUE	FALSE	4.08053	4.07645	5.11328	4.96311			3.95172	3.88571	4.07661	4.20367						4.18295	3.63912
Q61526	ERBB3	Receptor tyrosine-protein kinase erbB-3	PyMT	1325	FALSE	TRUE	FALSE	FALSE									5.16541					4.62621	4.34336	4.5381	4.60136	4.23055	4.51999		4.42287
Q99JZ7	ERRFI	ERBB receptor feedback inhibitor 1	Her2	393	TRUE	TRUE	TRUE	TRUE	5.9425	6.27254	6.45496	6.15432	4.42568	4.6781	5.30249	5.06878	7.56506	7.59005	6.88481	6.9251	7.28372	5.78753	5.56276	5.65956	4.71706	5.14224	4.94713	4.61996	4.67574
Q99JZ7	ERRFI	ERBB receptor feedback inhibitor 1	Her2	394	TRUE	TRUE	TRUE	TRUE	5.9425	6.27254	6.45496	6.15432	4.42568	4.6781	5.30249	5.06878	7.56506	7.59005	6.88481	6.9251	7.28372	5.78753	5.56276	5.65956	4.71706	5.14224	4.94713	4.61996	4.67574
Q3U7R1	ESYT1	Extended synaptotagmin-1	p53	809	TRUE	TRUE	TRUE	TRUE	5.34585	5.42537	6.18916	6.20892	4.87157	4.69579	5.52116	5.22826	4.33995	5.13863	4.70524	4.93954	5.23885	4.48464	4.79299	4.80066	5.12241	4.71772	4.90192	4.57556	4.79052
P30999;P30999-3	EZRI/MOES/RADI	Ezrin		96;96	TRUE	TRUE	TRUE	TRUE	4.85641	4.56076	6.43836	5.97148	4.66389	4.47296	6.06873	5.43124	4.99015	4.51154	5.24426	5.02547	5.36254	5.20394		4.73466	5.09211	5.18815	4.95866	5.04197	5.07065
Q3UFT3	FA59A	Protein FAM59A	PyMT	74	FALSE	TRUE	FALSE	FALSE									4.616					5.22122	4.53261	4.96934	5.15789	5.14889	4.98135	4.60879	5.0312
P34152-4	FAK1	Focal adhesion kinase 1		861	TRUE	TRUE	TRUE	TRUE	5.60835	5.7451	5.5985	5.33098	5.24063	5.30059	5.10439	5.34366	5.66521	4.91951	5.12779	5.11258	5.44579	5.61549	5.30212	5.50302	4.84783	5.01844	4.93326	4.35578
P34152-4	FAK1	Focal adhesion kinase 1		928	TRUE	FALSE	TRUE	TRUE	4.32283	4.30947	4.62358	4.56161	4.55447	4.43847	4.59034	4.34586	4.36068	4.16223	4.38171	4.34607	4.43809			4.23441	4.04963	4.24091	3.93913
P34152-4	FAK1	Focal adhesion kinase 1		397	TRUE	TRUE	TRUE	TRUE	5.31796	5.17646	5.31812	5.25957	5.50285	5.53748	4.93202	4.70795	5.62962	5.1189	5.05502	4.71945	5.29544	5.52376	5.10634	5.52236	4.68321	4.76145	4.47247	4.71017	4.78539
P34152-4	FAK1	Focal adhesion kinase 1		576	TRUE	TRUE	TRUE	TRUE	6.01726	6.07934	6.04172	5.8762	5.95414	5.9989	6.03027	6.23114	5.98248	5.92941	6.13409	5.90208	6.20708	5.87187	5.40742	5.9043	5.58026	5.96289	5.72763	5.46652	5.69847
P34152-4	FAK1	Focal adhesion kinase 1		577	TRUE	TRUE	TRUE	TRUE	6.01726	6.07934	6.04172	5.8762	5.95414	5.9989	6.03027	6.23114	5.98248	5.92941	6.13409	5.90208	6.20708	5.87187	5.40742	5.9043	5.58026	5.96289	5.72763	5.46652	5.69847
Q9QVP9	FAK2	Protein-tyrosine kinase 2-beta		579	TRUE	TRUE	TRUE	TRUE	5.30579	4.27546	5.65932	5.45697	5.3697	5.56385	5.62373	5.23498	5.4462		5.61908	5.14203	5.30072	5.39116	5.00277	5.13842	4.43229	4.94634	4.36541	5.01695	4.76186
Q9QVP9	FAK2	Protein-tyrosine kinase 2-beta		580	TRUE	TRUE	TRUE	TRUE	5.30579	4.27546	5.65932	5.45697	5.3697	5.56385	5.62373	5.23498	5.4462		5.61908	5.14203	5.30072	5.39116	5.00277	5.13842	4.43229	4.94634	4.36541	5.01695	4.76186
P20491	FCERG	High affinity immunoglobulin epsilon receptor subunit gamma	p53	65	TRUE	TRUE	TRUE	TRUE	5.39913	4.76904	5.62419	5.46879	4.59897	4.59411	5.21358	4.78592	4.17772	5.23225	4.38857	4.4219	4.45562	4.13882	4.11281	3.83703	4.31637		3.78969	4.28964	4.15204
P16879	FES	Tyrosine-protein kinase Fes/Fps	p53	713	FALSE	FALSE	TRUE	FALSE	5.17063	4.43753	4.98337	4.53368		4.19384	3.64463	4.29035		3.78926				4.75435	4.24558	4.50954			3.58759
P16879	FES	Tyrosine-protein kinase Fes/Fps		456	TRUE	TRUE	TRUE	TRUE	6.03885	5.17313	5.97937	6.04643	5.85171	5.69783		5.1519	6.15596	6.32953	4.44559	5.29339	5.33989	7.07302	6.54417	6.60073	4.65481	5.49912	5.32799	5.56983	5.03449
P16879	FES	Tyrosine-protein kinase Fes/Fps		461	TRUE	TRUE	TRUE	TRUE	6.03885	5.17313	5.97937	6.04643	5.85171	5.69783		5.1519	6.15596	6.32953	4.44559	5.29339	5.33989	7.07302	6.54417	6.60073	4.65481	5.49912	5.32799	5.56983	5.03449
P14234	FGR	Tyrosine-protein kinase Fgr	p53	196	TRUE	TRUE	TRUE	TRUE	5.6997	5.66383	5.60808	5.57898	5.22963	5.29177	5.25349	5.67494		5.49261	4.98168	5.03736	5.27686	4.76752	4.46555	4.78493	4.7612	4.6106	4.78128	4.83407
P14234	FGR	Tyrosine-protein kinase Fgr	p53	400	TRUE	FALSE	TRUE	TRUE	5.51544	4.58429	5.73288	5.42616	4.74217	4.97307	4.59301	4.70231		4.72312	4.56076	4.30789	4.55183	4.17592		4.39434				3.78061
P26040;P26041;P26043	FGR/YES	Tyrosine-protein kinase Fgr	p53	270;270;270	FALSE	FALSE	TRUE	FALSE	4.38757	4.29102	5.05474	4.8172			4.68284	4.57653		4.10038			4.17747				4.12125				3.78316
Q922K9	FRK	Tyrosine-protein kinase FRK	PyMT	199	FALSE	TRUE	FALSE	FALSE									5.19044	4.26369		4.71359		4.50641		4.98404	5.3714	5.25263	4.3303	4.77534	5.42511
Q922K9	FRK	Tyrosine-protein kinase FRK		53	TRUE	TRUE	TRUE	TRUE	5.30195	5.28293	5.81481	5.65835	5.32448	5.31986	4.90837	5.12716	5.5329	5.6922	4.91095	5.4305	5.38227	5.30929	5.39707	5.37148	5.18985	5.12915	4.54043	4.84788	4.9801
P97807	FUMH	Fumarate hydratase, mitochondrial	Her2	488	FALSE	FALSE	FALSE	TRUE	4.82364	4.66164	5.91842	5.81932			4.19542		5.91964	5.77714	4.27053		4.83386
O35601	FYB	FYN-binding protein		559	TRUE	TRUE	TRUE	TRUE	4.85032	4.28902	4.70286	4.43964			5.13894	4.49079	4.38088	4.6543	3.86031	4.37814	4.45064	4.86153	4.08151	4.40939	3.96812	4.18579	3.4968	4.63136	4.17701
P16858	G3P	Glyceraldehyde-3-phosphate dehydrogenase		316	TRUE	TRUE	TRUE	TRUE	4.41518	4.177	6.13202	5.97118	4.45778	4.26095	4.36241	4.72211	4.96594	5.02662	4.02085	4.39265	4.97309	5.23451	4.28066	5.08483	5.27154	5.34257	5.07634	5.14941	5.23218
Q00612	G6PD1	Glucose-6-phosphate 1-dehydrogenase X		503	TRUE	TRUE	TRUE	TRUE	4.58223	4.23275	5.37324	5.12963			5.01993	4.66514	4.80172	5.03616	4.34646	4.2923	5.1059	4.48984		4.1186	4.60896	4.78979	4.51034	4.5729	4.49631
Q00612	G6PD1	Glucose-6-phosphate 1-dehydrogenase X		507	TRUE	TRUE	TRUE	TRUE	4.58223	4.23275	5.37324	5.12963			5.01993	4.66514	4.80172	5.03616	4.34646	4.2923	5.1059	4.48984		4.1186	4.60896	4.78979	4.51034	4.5729	4.49631
Q00612	G6PD1	Glucose-6-phosphate 1-dehydrogenase X		401	TRUE	TRUE	TRUE	TRUE	5.13784	5.08943	6.68377	6.54903	5.06854	4.74158	5.64476	5.20004	5.39547	5.50606	5.24692	5.17842	5.47643	5.07426	4.62642	4.88244	5.06191	5.24631	5.04759	5.04903	4.99142
Q9QYY0	GAB1	GRB2-associated-binding protein 1	PyMT	259	FALSE	TRUE	FALSE	FALSE			4.82036	4.41353			4.81653	4.32448	4.30721			3.95633		4.90697		4.54106	5.00643	5.18683	5.12411	4.68621	5.09037
P52480;P52480-2	GDIA/GDIB	Rab GDP dissociation inhibitor alpha	Her2	370;370	FALSE	FALSE	FALSE	TRUE	4.11225	3.96875	5.94083	5.90532			4.97891		5.15822	4.6243	4.51405	4.48412	5.15272			5.00407	4.7328	4.46448			4.55277
P50431	GLYC	Serine hydroxymethyltransferase, cytosolic		28	TRUE	TRUE	TRUE	TRUE	4.83348	4.62843	6.80754	6.76613	5.07563	4.56242	4.8542	4.58975	5.89441	5.38769		4.28951	4.81777	5.84021	5.09846	5.41423	5.18985	5.25399	5.21384	5.26098	4.99913
Q8K3J9	GPC5C	G-protein coupled receptor family C group 5 member C	PyMT	386	FALSE	TRUE	FALSE	FALSE									4.04654					4.77554	4.97559	4.61604	4.65293	3.98394	3.79904	4.5223	5.0769
P47791	GSHR	Glutathione reductase, mitochondrial	PyMT	151	FALSE	TRUE	FALSE	FALSE	4.28427		5.76748	5.71295	4.215		4.21657		4.81865	4.78971			4.41055	5.2325	4.7756	5.13278	5.04581	4.79428	4.84992	4.91971	4.79783
Q2NL51	GSK3A	Glycogen synthase kinase-3 alpha		279	TRUE	TRUE	TRUE	TRUE	6.88311	6.6557	6.82245	6.7846	6.53339	6.49645	7.05977	7.13085	7.19068	6.93493	6.94022	7.03947	7.09824	6.8693	6.59649	7.09699	6.99553	7.10181	6.97374	6.80701	7.05844
P62806	H4	Histone H4	PyMT	89	FALSE	TRUE	FALSE	FALSE			4.46066	4.43833			4.49624		5.23277	4.29094				4.66954	5.13583	5.34016	4.94633		5.06399	4.01744	4.34243
P01899	HA11	H-2 class I histocompatibility antigen, D-B alpha chain	p53	344	TRUE	TRUE	TRUE	TRUE	4.93697	4.81504	6.10748	5.95604	4.65505	4.47375	4.88863	4.73571	4.46951	4.85467	4.89765	4.55181	4.8902	4.57855	4.51004	4.77033	4.294	4.44367	3.9723	4.82865	4.24444
P08103	HCK	Tyrosine-protein kinase HCK	p53	207	TRUE	TRUE	TRUE	TRUE	4.74811	4.68199	4.43303	4.33345	4.30054	4.04795	4.99553	4.62225		4.73044	4.21345	4.25145	4.32645	4.67747	4.10467	4.31526	3.83997	4.05392	4.20067	3.97316	4.14467
P08103	HCK	Tyrosine-protein kinase HCK	PyMT	409	TRUE	TRUE	TRUE	TRUE	5.89511	5.60554	5.8442	5.66866	5.55438	5.72467	5.1866	5.45913	5.75891	5.24907	5.47644	5.24204	5.48868	6.05811	5.65769	5.98076	5.51969	5.67216	5.62273	5.66784	5.78629
Q99LI8	HGS	Hepatocyte growth factor-regulated tyrosine kinase substrate	Her2	216	FALSE	FALSE	FALSE	TRUE			4.38454	4.66623			5.08453	4.79027	4.28096	4.09906	4.46597	4.47383	4.8275				5.03606	5.07215	5.01696	4.5674	4.98835
Q99LI8	HGS	Hepatocyte growth factor-regulated tyrosine kinase substrate	p53	132	TRUE	TRUE	TRUE	TRUE	4.89922	4.90595	5.9731	5.85005	4.3227	4.34798	5.24285	5.00417	4.91703	5.16523	4.43865	4.38114	5.07234	4.47253		4.32274	4.41641	4.35337	4.30299	4.00656	4.2675
O88904	HIPK1	Homeodomain-interacting protein kinase 1		352	TRUE	TRUE	TRUE	TRUE	5.5669	5.26457	5.49827	5.41104	5.23303	5.23191	6.12638	6.17126	4.40656	5.63006	6.0467	5.9487	6.10212	4.95483		4.44974	6.11272	5.95256	6.0651	5.81026	6.05911
P16627;P63017	HS90A/HS90B	Heat shock protein HSP 90-alpha		43;41	TRUE	TRUE	FALSE	TRUE	4.04281		5.83458	5.70084	4.11086				4.86375	4.82962	4.48227	4.43307	4.75987	4.3178		4.23866	3.95262	4.25224	4.00498	3.53573	4.06361
P11499	HS90B	Heat shock protein HSP 90-beta		484	TRUE	FALSE	TRUE	TRUE	4.71226	4.58455	5.54605	5.34334	4.26627	4.22538	4.82424	4.66205	4.03813	4.69834		4.43124	4.72907						4.4558
Q61316	HSP74	Heat shock 70 kDa protein 4		336	TRUE	TRUE	TRUE	TRUE	4.91538	4.86996	5.17108	5.0718	4.1952	4.20973	4.90179	5.10641	4.65847	5.1417	4.69113	4.92252	5.15959	5.01528	4.32141	4.95551	4.88898	4.92987	5.38762	4.93255	4.92043
Q9JKV2	ICK	Serine/threonine-protein kinase ICK	p53	159	FALSE	FALSE	TRUE	FALSE	4.88079	4.86827	4.54606	4.37981	4.23438	4.27862	4.6879	4.44564		3.87395	3.94218	3.88033
Q9D6R2	IDH3A	Isocitrate dehydrogenase [NAD] subunit alpha, mitochondrial	p53	121	FALSE	FALSE	TRUE	FALSE		3.83528	4.95579	5.02716		4.01911	4.50227	4.52555			4.19239									4.20137
P63242	IF5A1	Eukaryotic translation initiation factor 5A-1		98	FALSE	FALSE	TRUE	FALSE	4.56491	4.64374	6.59923	6.52776	4.55059	4.51656	5.01144		5.66416	5.50168				4.94359		4.55807	4.26766
Q9CQW9	IFM3	Interferon-induced transmembrane protein 3		27	TRUE	TRUE	TRUE	TRUE	5.37105	5.14352	5.47906	5.50159	4.98158	5.07337	5.1529	4.99197	5.03156	5.55238	5.0226	5.13486	5.38408	5.20231	5.27891	5.09572	4.81022	4.72862	4.391	4.94777	4.99874
Q9JKF1	IQGA1	Ras GTPase-activating-like protein IQGAP1	p53	1510	FALSE	FALSE	TRUE	FALSE	4.14618	4.16288	6.62822	6.55334	4.7068		5.05215	4.25668		4.74628				3.86889			3.91289		4.1429	4.50838	4.2138
P35569	IRS1	Insulin receptor substrate 1	PyMT	608	FALSE	TRUE	FALSE	FALSE									5.6082			4.44632		5.09871	5.15719	5.14347	4.69366	4.52718	4.80123	4.23564	4.43867
P81122	IRS2	Insulin receptor substrate 2		649	TRUE	TRUE	TRUE	FALSE	4.96593	4.85841	5.03297	4.87882	4.56657	4.30591	3.84346	4.54834	5.67301	4.32888		4.26699		5.26063	4.79178	4.88074	4.39641	4.57274	4.85693	4.45417	4.41999
P09055	ITB1	Integrin beta-1	p53	783	TRUE	TRUE	TRUE	TRUE	4.6012	4.37511	5.87832	5.59624	4.31893	4.2974	4.78832	4.2765	4.26864	4.61364	4.46241	4.32666	4.75498	4.11166		3.95726	4.17416		3.77415	4.25821	3.78582
A2A863	ITB4	Integrin beta-4	PyMT	1209	TRUE	TRUE	FALSE	TRUE	4.08275	4.19013	4.11231	4.01721		4.3038			5.22542	3.99402	3.91972	4.57227		4.83177		5.29383	5.84281	5.99409	5.38637	5.23112	5.73767
Q9Z0R6	ITSN2	Intersectin-2		922	TRUE	TRUE	TRUE	FALSE	4.65767	4.15992	5.07509	4.62424			4.63411	4.28986	4.38158		3.98132		4.3291	4.99589		4.68372	4.18988	4.55819	4.29089	4.19007	4.40558
P52332	JAK1	Tyrosine-protein kinase JAK1		1033	TRUE	FALSE	TRUE	TRUE	4.46025		5.31315	5.19807	4.26219	4.14961	4.54155		4.52447	4.59843	4.63861	4.45395	4.24371					4.00344
O88792	JAM1	Junctional adhesion molecule A		281	TRUE	TRUE	TRUE	FALSE	3.52834	3.4831	4.77561	4.3261	3.56116	3.58428				3.77112				4.72764		3.75741	4.49264	4.12872	4.13854	4.53824	4.41971
Q8BK63	KC1A	Casein kinase I isoform alpha	Her2	294	FALSE	FALSE	FALSE	TRUE	3.9503	4.04738	5.51793	5.25685			4.2711		5.68289	5.20733	5.12812	5.0034	5.31242
Q6WVG3	KCD12	BTB/POZ domain-containing protein KCTD12		119	FALSE	FALSE	FALSE	TRUE	4.19628	4.37053					4.43557	3.75819		4.35349	4.23461	4.09215	4.39802			4.01916
Q64520	KGUA	Guanylate kinase	p53	53	FALSE	FALSE	TRUE	TRUE	3.97236	4.28163	6.22058	6.17736	4.54619		4.60131		4.98466	4.81545	4.04053	4.21495					3.43049
Q64520	KGUA	Guanylate kinase	p53	54	FALSE	FALSE	TRUE	TRUE	3.97236	4.28163	6.22058	6.17736	4.54619		4.60131		4.98466	4.81545	4.04053	4.21495					3.43049
Q80U38	KHNYN	Protein KHNYN		449	TRUE	TRUE	TRUE	TRUE	5.6539	5.48522	5.45944	5.4617	5.24599	5.12927	5.36455	5.27961	5.60411	5.85639	5.12992	5.25464	5.44725	5.33039	5.14906	5.26242	4.85018	4.78261	4.56756	4.80668	4.50101
Q80W68	KIRR1	Kin of IRRE-like protein 1	p53	637	FALSE	FALSE	TRUE	FALSE	4.77848	4.72308	5.14545	4.88817	4.29284	4.20669		4.08384		4.5612
Q80W68	KIRR1	Kin of IRRE-like protein 1	PyMT	756	TRUE	FALSE	TRUE	TRUE	4.25766	4.47575	4.90097	4.62388		3.84373	4.25473	4.27368		4.55363	4.2403	4.14165	4.49352
Q80W68	KIRR1	Kin of IRRE-like protein 1		604	TRUE	FALSE	TRUE	TRUE	4.5196	4.58764	5.09404	4.86787	4.24696	4.21098	4.38804	4.41745		4.54836	4.55447	4.56983	4.64189
P05532	KIT	Mast/stem cell growth factor receptor	PyMT	934	FALSE	TRUE	FALSE	FALSE									4.95892			4.5589				4.59373	5.22817	5.13101	4.73441	4.56552	4.88367
P28867	KPCD	Protein kinase C delta type	PyMT	332	FALSE	TRUE	FALSE	FALSE	4.48625	3.86538	4.16421							4.14019				4.24131		4.06555	4.20074	4.23135	4.18023	4.28398	4.29881
P28867	KPCD	Protein kinase C delta type		311	TRUE	TRUE	TRUE	TRUE	6.40112	5.92551	6.22119	6.16827	5.78142	5.5579	5.53633	5.10576	6.01743	6.36712	4.8109	5.2939	4.98339	5.68037	5.59686	5.61598	5.47602	5.99981	5.67799	5.86097	5.99831
P52480	KPYM	Pyruvate kinase isozymes M1/M2		390	TRUE	TRUE	TRUE	TRUE	4.30535	4.1759	6.58187	6.48973	4.68897		4.68492		5.23534	4.87539	4.0167	3.82524	4.79179	4.99542	4.4931	4.57948	3.78167	4.67343	3.88457	4.62188	3.42008
P57780;Q7TPR4	KPYM/KPYM	Pyruvate kinase isozymes M1/M2	p53	266;246	TRUE	TRUE	TRUE	TRUE	5.94464	5.64971	6.16497	6.09104	5.76914	5.62149	5.4374	5.92657	4.52723	5.43941		4.69361	5.71633	5.39117		4.59567	5.33753	5.00399	5.15072	5.00734	5.45098
P52480;P52480-2	KPYM/KPYM	Pyruvate kinase isozymes M1/M2		105;105	TRUE	TRUE	TRUE	TRUE	5.05295	4.92533	6.65981	6.63616	4.99033		5.22385	4.49772	5.65813	5.43873	4.92182	4.93189	5.00944	4.89281		5.24976	4.80804	5.0815	4.50278	4.36438	4.98203
P52480;P52480-2	KPYM/KPYM	Pyruvate kinase isozymes M1/M2		83;83	TRUE	TRUE	TRUE	TRUE	4.28097	4.03673	5.81625	5.82526	4.10177		4.76333	4.6533	5.19403	5.09768	5.12086	5.13127	5.39658	4.64766	4.32729	4.13274	5.02103	5.17581	4.70915	4.68115	4.79972
P48025	KSYK	Tyrosine-protein kinase SYK	p53	317	FALSE	FALSE	TRUE	FALSE	5.78656	5.48187	5.77641	5.4508	4.55061		4.96873	4.7767		5.5696					4.26031	4.52581	4.34003		4.02555
Q80TH2-2	LAP2	Protein LAP2		1097	TRUE	TRUE	TRUE	TRUE	4.20563	3.91391	5.3608	4.99377			5.04402	4.52307	5.65658	4.23113	4.48631	4.70081	4.64373	4.36834		4.15596	4.44079	4.47988	4.42536	4.08936	4.30489
Q60961	LAP4A	Lysosomal-associated transmembrane protein 4A		230	TRUE	FALSE	TRUE	TRUE	4.80318	4.71319	4.99492	4.89421	4.29269	4.20986	4.6919	4.60553	4.32677	4.67436	4.4117		4.71553	4.30371	4.04953	4.40339			3.71233
P06240	LCK	Proto-oncogene tyrosine-protein kinase LCK		192	TRUE	TRUE	TRUE	TRUE	4.56312	4.69087		4.47919	4.30886	4.17828	5.00517	4.42774		4.46775	3.89838	4.77645	4.36804	4.87312	4.47018	5.06983	4.30137	4.1677	4.25695	4.64622
P06151	LDHA	L-lactate dehydrogenase A chain		239	TRUE	TRUE	TRUE	TRUE	4.95062	5.01005	6.30312	6.12675	4.6358	4.37051	5.26015	5.03072	5.53198	4.81958	4.69723	4.88244	5.09598	5.32879	5.11706	5.18009	5.43422	5.39801	5.3415	5.03052	5.3442
P16125	LDHB	L-lactate dehydrogenase B chain	PyMT	240	FALSE	TRUE	FALSE	FALSE	3.86395						4.1625		4.98373					4.29491	4.47686	4.33228	4.79089	4.95778		4.33637	4.74548
Q8C8U0-3	LIPB1	Liprin-beta-1		722	FALSE	FALSE	TRUE	FALSE	4.40433	4.32282	6.20902	6.15928	4.26212			4.37202		4.37132			4.11558
P63005	LIS1	Platelet-activating factor acetylhydrolase IB subunit alpha	Her2	28	FALSE	FALSE	FALSE	TRUE			4.76079	4.48095					4.23137	4.39155		3.84615	4.36889			4.01513	3.98413		3.89605	4.04526	3.97616
Q8BFW7	LPP	Lipoma-preferred partner homolog	PyMT	301	FALSE	TRUE	FALSE	FALSE	4.19278		4.99051				4.88238	4.27753					4.29942	4.396			4.10321	3.94414	4.19174	4.16927	4.25264
Q8BFW7	LPP	Lipoma-preferred partner homolog	PyMT	302	FALSE	TRUE	FALSE	FALSE	4.19278		4.99051				4.88238	4.27753					4.29942	4.396			4.10321	3.94414	4.19174	4.16927	4.25264
Q8BFW7	LPP	Lipoma-preferred partner homolog		245	TRUE	TRUE	TRUE	TRUE	4.99564	4.60139	5.19919	4.6938	4.149	4.2202	5.23612	5.04612	4.74239	4.09156	5.03855	4.7668	5.13712	5.20736	4.61627	4.73225	4.89672	4.77992	4.54051	4.66234	4.76386
Q8K1T1	LRC25	Leucine-rich repeat-containing protein 25	p53	289	FALSE	FALSE	TRUE	FALSE	4.77902		4.64549	4.68862	4.00713	4.05212	4.33413	4.16949		4.87839						4.33022	3.8785			4.25289
P25911	LYN	Tyrosine-protein kinase Lyn	PyMT	193	TRUE	TRUE	TRUE	TRUE	4.90656	4.756	4.79812	4.82374	4.29084	4.38547	4.87894	4.69937	4.70426	5.00681	4.57954	4.65208	4.62118	5.31813	4.95491	4.92358	5.31914	5.20049	4.54587	4.89988	5.03282
P25911	LYN	Tyrosine-protein kinase Lyn	PyMT	194	TRUE	TRUE	TRUE	TRUE	4.90656	4.756	4.79812	4.82374	4.29084	4.38547	4.87894	4.69937	4.70426	5.00681	4.57954	4.65208	4.62118	5.31813	4.95491	4.92358	5.31914	5.20049	4.54587	4.89988	5.03282
P25911	LYN	Tyrosine-protein kinase Lyn		397	TRUE	TRUE	TRUE	FALSE	5.54773	4.88201	5.37521	5.18694	4.65274	4.69453	4.81452	3.94002	4.75852	4.93542	3.68216			4.95186	4.89824	4.75097	4.65377	4.3065	3.31749	4.87009	4.83651
P14152	MDHC	Malate dehydrogenase, cytoplasmic	PyMT	210	FALSE	TRUE	FALSE	FALSE			5.02755	4.85392					4.91808					4.55991		4.52697	4.02967	4.41431	4.35486	4.05975	3.80827
P08249	MDHM	Malate dehydrogenase, mitochondrial		56	FALSE	FALSE	FALSE	TRUE	4.28179	4.30353	5.13061	4.87161			4.39254			4.28435	4.32466	4.544	4.48259	4.06982						3.8809
Q91VH6	MEMO1	Protein MEMO1	p53	210	TRUE	TRUE	TRUE	TRUE	4.69995	4.59938	6.12407	5.94812	4.53389	4.36815	4.86978	4.45804	4.69047	4.86542	4.3723	4.51971	4.72334	4.72531		4.58449	4.24501	4.61356	4.36706	4.14046	4.18519
P16056	MET	Hepatocyte growth factor receptor	p53	1228	TRUE	TRUE	TRUE	TRUE	5.9543	6.09469	7.78116	7.66068	6.05755	5.37491	6.89812	5.58766	4.25248	4.73102	5.19047	5.0195	4.9149	4.43114	3.97769	3.99284	5.2714	4.35121	4.59966	4.91238	4.45414
P16056	MET	Hepatocyte growth factor receptor	p53	1232	TRUE	TRUE	TRUE	TRUE	5.9543	6.09469	7.78116	7.66068	6.05755	5.37491	6.89812	5.58766	4.25248	4.73102	5.19047	5.0195	4.9149	4.43114	3.97769	3.99284	5.2714	4.35121	4.59966	4.91238	4.45414
P16056	MET	Hepatocyte growth factor receptor	p53	1233	TRUE	TRUE	TRUE	TRUE	5.9543	6.09469	7.78116	7.66068	6.05755	5.37491	6.89812	5.58766	4.25248	4.73102	5.19047	5.0195	4.9149	4.43114	3.97769	3.99284	5.2714	4.35121	4.59966	4.91238	4.45414
P16056	MET	Hepatocyte growth factor receptor	p53	1347	FALSE	FALSE	TRUE	FALSE	5.2327	5.08535	7.30878	7.10537	5.68983	5.37125	5.48282		4.89399	4.87009				4.68895
P16056	MET	Hepatocyte growth factor receptor	p53	1354	FALSE	FALSE	TRUE	FALSE	5.2327	5.08535	7.30878	7.10537	5.68983	5.37125	5.48282		4.89399	4.87009				4.68895
P63085	MK01	Mitogen-activated protein kinase 1		185	TRUE	TRUE	TRUE	TRUE	5.14908	4.56625	5.24409	5.07212	5.37037	4.87291	5.67074	5.26096	5.67735	5.44646	5.92354	5.9126	5.36598	5.62847	4.69374	5.06454	5.51851	6.36803	5.91289	5.40226	6.0422
Q63844	MK03	Mitogen-activated protein kinase 3	PyMT	205	TRUE	TRUE	TRUE	TRUE	5.06317	4.41444	5.07529	4.9811	5.14663	4.65914	5.52023	5.18952	5.85048	5.16002	5.64116	5.77178	4.9968	5.62691	4.95309	5.29813	5.53562	6.57936	6.06598	5.28475	5.94367
Q9WVS8	MK07	Mitogen-activated protein kinase 7		221	TRUE	TRUE	TRUE	TRUE	4.87149	4.62653	5.11681	5.03477	4.4651	4.13613	5.25397	4.96432	4.52987	5.14342	4.9907	5.09347	4.56055	4.54867	4.09385	4.57024	4.41654	4.35937	3.8302	4.41424	4.48647
Q9WTU6	MK09	Mitogen-activated protein kinase 9		185	TRUE	TRUE	TRUE	TRUE	4.92014	4.52925	4.91302	4.73975		4.28126	5.05082	5.43277	4.57898	5.08988	4.70302	5.08231	5.43441	4.96177		4.54884	5.09145	5.33565	5.23443	4.80212	5.35208
Q61831	MK10	Mitogen-activated protein kinase 10		223	TRUE	TRUE	TRUE	TRUE	4.79988	4.5636	5.00519	4.59279	4.21165	4.25628	5.03306	5.06679	4.56817	4.6222	4.54136	4.48361	4.85972	5.18604		3.94984	4.69346	4.92069	4.37659	4.70216	4.94844
O08911	MK12	Mitogen-activated protein kinase 12	Her2	185	TRUE	TRUE	TRUE	TRUE	5.06797	4.9485	4.86462	4.88857	4.47197	4.43429	4.64581	5.21538	4.95898	5.44742	5.09274	4.92527	4.93298	4.34205	4.52584	5.32627	4.79561	4.80514	4.58529	4.53313	4.39523
Q9Z1B7	MK13	Mitogen-activated protein kinase 13	PyMT	182	TRUE	TRUE	FALSE	TRUE							3.95407	4.07162	5.45697	3.87641	4.29466	4.65042		4.62035	4.43424	4.66686	5.18342	6.04578	5.79391	5.45429	5.74813
P47811	MK14	Mitogen-activated protein kinase 14		182	TRUE	TRUE	TRUE	TRUE	6.37581	6.26035	5.926	5.91872	6.10383	5.90533	6.01719	6.38029	5.63202	6.18391	6.3558	6.3992	5.95985	5.69462	5.68957	5.33353	5.77326	6.32664	6.21754	5.54316	6.10589
Q3TEW6	MPZL1	Myelin protein zero-like protein 1		264	TRUE	TRUE	TRUE	TRUE	4.70914	4.45712	5.30506	5.1815	4.12651	3.87628	5.0657	4.1173	4.285	4.45732	3.91056	4.04006		4.94853		4.43982	4.67078	4.27893	4.50616	4.55204	4.40257
Q3TEW6	MPZL1	Myelin protein zero-like protein 1		242	TRUE	TRUE	TRUE	TRUE	5.46414	5.18111	6.14336	6.15759	5.34347	5.02036	5.47358	4.95541	5.05175	5.49453	5.11667	5.16437	4.98218	5.49357	5.07692	4.91228	5.31148	4.98145	5.27111	5.14349	4.81422
P03076	MT_POVM3	Middle T antigen	PyMT	250	FALSE	TRUE	FALSE	FALSE								3.95037	4.25803	4.347		4.14952		6.28914	5.90664	5.91162	6.40709	6.25071	5.87195	5.91697	6.06353
Q61879	MYH10	Myosin-10		1415	FALSE	FALSE	TRUE	FALSE	4.79396	4.7793			4.62198	4.69457	5.02876	5.10689		4.16929	4.37069	4.48246					4.38091		4.31522	4.19813	4.40866
Q8VDD5	MYH9	Myosin-9		754	TRUE	TRUE	TRUE	TRUE	4.79237	4.8474	4.74733	4.63579	4.50716	4.50581	5.089	5.06652	4.36051	4.69967	4.8009	4.51429	5.08466	4.66515	4.64665	4.69222	4.73302	4.30675	4.51868	4.55848	4.89591
Q8VDD5	MYH9	Myosin-9		1408	TRUE	TRUE	TRUE	TRUE	4.99237	4.9432	5.20113	5.14677	4.89059	4.93094	5.25012	5.30985		4.86002	5.28582	5.17162	5.31094	4.4053		4.27944	4.93103	4.55746	4.7375	4.87485	4.8925
P70248	MYO1F	Myosin-If		438	TRUE	FALSE	TRUE	TRUE	4.31426	4.2035	5.72752	5.58114	4.25559		4.77405	4.04859		4.33252	4.40213	4.28421	4.3504				3.75218				3.7487
Q69ZN7	MYOF	Myoferlin	p53	458	FALSE	FALSE	TRUE	FALSE	5.00209	5.24495	6.75017	6.67051	5.06668		6.08146			5.07655	4.37801	4.9317
Q69ZN7	MYOF	Myoferlin	p53	460	FALSE	FALSE	TRUE	FALSE	5.00209	5.24495	6.75017	6.67051	5.06668		6.08146			5.07655	4.37801	4.9317
Q9QY36	NAA10	N-alpha-acetyltransferase 10, NatA catalytic subunit	PyMT	145	FALSE	TRUE	FALSE	FALSE			5.33926	5.21644			4.05323							4.28059		4.10023	3.94492	4.29282	4.34973	4.17814	3.97688
Q8BNY6	NCS1	Neuronal calcium sensor 1	p53	115	FALSE	FALSE	TRUE	FALSE	4.30258	4.44462	5.66193	5.5629		3.91456	4.30271
Q99J31	OPHN1	Oligophrenin-1	p53	370	TRUE	TRUE	TRUE	TRUE	5.22665	5.20117	4.80686	4.65447	4.94348	4.75312	5.00657	5.1433	4.47431	4.75272	4.8343	4.85177	4.89881	4.97649	4.52149	4.87448	4.47557	4.48833		3.93401	4.45858
Q9D8S4	ORN	Oligoribonuclease, mitochondrial	Her2	184	FALSE	FALSE	FALSE	TRUE			4.27689	4.37395			4.22998	3.93315	4.39384	3.76463	3.96854	4.04716						4.02637	3.73884
Q64143	P55G	Phosphatidylinositol 3-kinase regulatory subunit gamma	PyMT	199	TRUE	TRUE	TRUE	TRUE	5.00425	4.92473	5.21677	5.04658	4.27668	4.43176	4.57347	4.90552	5.5833	5.28368	4.65121	4.86354	4.88168	6.2256	6.01203	6.07377	5.84141	5.94732	5.86062	5.75363	5.84705
Q64143	P55G	Phosphatidylinositol 3-kinase regulatory subunit gamma	PyMT	202	TRUE	TRUE	TRUE	TRUE	5.00425	4.92473	5.21677	5.04658	4.27668	4.43176	4.57347	4.90552	5.5833	5.28368	4.65121	4.86354	4.88168	6.2256	6.01203	6.07377	5.84141	5.94732	5.86062	5.75363	5.84705
P26450	P85A	Phosphatidylinositol 3-kinase regulatory subunit alpha	PyMT	463	TRUE	TRUE	TRUE	TRUE	5.45434	5.34476	5.77523	5.63875	4.99217	4.97061	5.09583	5.54148	6.09221	5.80562	5.24076	5.53268	5.57263	6.74328	6.50596	6.58353	6.46553	6.51116	6.48386	6.41122	6.44954
P26450	P85A	Phosphatidylinositol 3-kinase regulatory subunit alpha	PyMT	467	TRUE	TRUE	TRUE	TRUE	5.4847	5.36347	5.79864	5.66604	4.99217	4.97061	5.09583	5.55236	6.10434	5.82278	5.24076	5.53268	5.57263	6.75046	6.50947	6.59038	6.46553	6.51116	6.48386	6.41122	6.44954
P26450	P85A	Phosphatidylinositol 3-kinase regulatory subunit alpha	PyMT	470	TRUE	TRUE	TRUE	TRUE	5.4847	5.36347	5.79864	5.66604	4.99217	4.97061	5.09583	5.55236	6.10434	5.82278	5.24076	5.53268	5.57263	6.75046	6.50947	6.59038	6.46553	6.51116	6.48386	6.41122	6.44954
P26450	P85A	Phosphatidylinositol 3-kinase regulatory subunit alpha	PyMT	657	FALSE	TRUE	FALSE	FALSE								4.01367								4.01212	4.20391	4.65544	4.30918	3.93605	4.26912
P26450	P85A	Phosphatidylinositol 3-kinase regulatory subunit alpha	PyMT	679	FALSE	TRUE	FALSE	FALSE									4.52901	4.14255				5.35703	4.61073	4.83136	4.4665	4.95608	4.75616	4.29411	4.5297
P26450	P85A	Phosphatidylinositol 3-kinase regulatory subunit alpha	PyMT	685	FALSE	TRUE	FALSE	FALSE									4.52901	4.14255				5.35703	4.61073	4.83136	4.4665	4.95608	4.75616	4.29411	4.5297
P26450	P85A	Phosphatidylinositol 3-kinase regulatory subunit alpha		580	TRUE	TRUE	TRUE	TRUE	5.48827	5.3921	5.6309	5.41901	4.41992	4.20879	5.77039	5.38802	5.43293	5.46029	4.59219	4.83575	5.43355	5.1936	4.85578	5.10984	5.07524	4.94388	4.84582	4.84686	4.90796
O08908	P85B	Phosphatidylinositol 3-kinase regulatory subunit beta		458	TRUE	TRUE	TRUE	TRUE	5.32819	5.19058	5.41545	5.3595	4.3342	4.42076	4.35103	4.76721	4.96608	5.77939	4.95604	4.9632	5.22359	5.23026	4.60779	5.24676	4.43967	4.73817	4.68666	4.82629	4.3948
O08908	P85B	Phosphatidylinositol 3-kinase regulatory subunit beta		461	TRUE	TRUE	TRUE	TRUE	5.32819	5.19058	5.41545	5.3595	4.3342	4.42076	4.35103	4.76721	4.96608	5.77939	4.95604	4.9632	5.22359	5.23026	4.60779	5.24676	4.43967	4.73817	4.68666	4.82629	4.3948
O08908	P85B	Phosphatidylinositol 3-kinase regulatory subunit beta		443	TRUE	FALSE	TRUE	TRUE	3.87433	4.12017	3.77288	3.91858	3.62119	3.17382	4.65298	4.94442		3.97962	4.53946	4.50864	4.8953				2.95261			3.80871	2.90076
O08908	P85B	Phosphatidylinositol 3-kinase regulatory subunit beta		447	TRUE	FALSE	TRUE	TRUE	3.87433	4.12017	3.77288	3.91858	3.62119	3.17382	4.65298	4.94442		3.97962	4.53946	4.50864	4.8953				2.95261			3.80871	2.90076
P29341	PABP1	Polyadenylate-binding protein 1	p53	364	TRUE	TRUE	TRUE	TRUE	4.91417	4.82083	6.66966	6.47272	4.7093	3.89046	6.03613	4.96641		5.13103	4.61476	4.2841	5.20475	4.13428			4.7475	4.29172	4.45748	4.10927	4.48602
Q8K212	PACS1	Phosphofurin acidic cluster sorting protein 1		249	TRUE	TRUE	TRUE	FALSE	4.09727	4.26048	5.29176	5.21147	4.09287	3.81761	4.2738	4.01645	4.81417	4.43687			4.31897	4.87635	4.51552	4.61266	4.50983	4.69044	4.56281	3.87503	4.4554
Q3U1F9	PAG1	Phosphoprotein associated with glycosphingolipid-enriched microdomains 1		224	TRUE	TRUE	TRUE	FALSE	4.91998	4.29741	4.94306	4.69943	4.18953	4.33265	4.01696	3.89262	4.45127	4.5807				4.61742	4.32799	4.70632	3.95471	3.77189		3.93079	3.68278
Q9ET54	PALLD	Palladin		1351	TRUE	TRUE	TRUE	FALSE	5.28711	5.18199	5.23577	5.14014	4.1768		5.32234	5.10315	4.61206	5.10708			5.23712	5.06903	4.76967	5.29204	5.20929	4.66173	5.10534	4.81965	4.83294
Q99NH2	PARD3	Partitioning defective 3 homolog		489	TRUE	TRUE	TRUE	TRUE	4.36771	4.40668	5.59123	5.50132			4.9529	4.68282	4.5039	4.7374	4.17016	4.20776	4.34056	4.57444		4.66081	4.78748	4.58869	4.34457	4.24639	4.74308
Q8VI36	PAXI	Paxillin	p53	88	TRUE	TRUE	TRUE	TRUE	4.45434	4.20198	4.54592	4.33576	4.20166	4.34908	4.70701	4.61283	4.16794		4.45952	4.42527	4.62	4.57922		4.12109	4.03438	4.34871	4.03796	3.88785	3.88817
Q8VI36	PAXI	Paxillin		118	TRUE	TRUE	TRUE	TRUE	5.83195	5.73521	6.11974	5.87746	5.81309	5.88897	5.96669	6.07082	5.70336	5.51031	6.17424	5.9744	6.203	5.84045	5.48322	5.65037	5.55707	5.79204	5.60867	5.56137	5.65696
Q9WU78-3	PDC6I	Programmed cell death 6-interacting protein	PyMT	732	FALSE	TRUE	FALSE	FALSE			5.06212	4.71168	4.26363		4.4903		4.74881					5.1684	5.1461	4.61591	4.66946	4.558	4.19776	4.82645	5.03999
Q8CI51	PDLI5	PDZ and LIM domain protein 5		251	TRUE	TRUE	TRUE	TRUE	4.45225	4.02194	5.01026	4.6171			4.5646	4.65557	4.24918	3.92335	4.33461	4.10572	4.84477	4.58079	4.31208	4.46443	4.59348	4.445	4.31351	4.11493	4.3377
Q69Z38	PEAK1	Pseudopodium-enriched atypical kinase 1	PyMT	632	TRUE	TRUE	TRUE	TRUE	5.35434	5.31741	5.75513	4.64006		4.07894	5.83916	5.48361	5.8196	5.18344	5.65173	5.2713	6.24699	6.3831	5.25922	5.53571	5.71282	6.10649	6.02419	5.68307	5.80011
Q69Z38	PEAK1	Pseudopodium-enriched atypical kinase 1	PyMT	638	TRUE	TRUE	TRUE	TRUE	5.35434	5.31741	5.75513	4.64006		4.07894	5.83916	5.48361	5.8196	5.18344	5.65173	5.2713	6.24699	6.3831	5.25922	5.53571	5.71282	6.10649	6.02419	5.68307	5.80011
Q08481	PECA1	Platelet endothelial cell adhesion molecule		702	TRUE	TRUE	TRUE	TRUE	4.65816	4.43066	4.25765	4.26708	4.73644	4.56897	4.65616	4.4897	4.79991	4.79423	4.36218	4.39422	4.4509	4.81278	4.90978	5.01967	4.29828	4.15532	4.02653	4.17411	4.02208
Q9DBJ1	PGAM1	Phosphoglycerate mutase 1		26	TRUE	TRUE	TRUE	TRUE	4.49381	4.54897	6.37005	6.19519	4.69922	4.13111	4.97639	4.48483	5.29878	4.95466	4.45825	4.64533	5.12704	5.33389	5.03281	5.12546	5.23544	5.50197	5.11187	5.22277	5.1238
Q9DBJ1	PGAM1	Phosphoglycerate mutase 1		133	TRUE	TRUE	TRUE	TRUE	4.11107		7.22975	7.09116	4.57547	4.38615	5.94868	4.19168		4.5011	4.42784	4.65276	4.74241	4.56455	4.28526	4.30438	4.78055	4.0605		4.45058
P26618	PGFRA	Alpha-type platelet-derived growth factor receptor	Her2	762	TRUE	FALSE	TRUE	TRUE	4.86074	4.62362	4.73229	4.51424	4.66608	4.59527	5.19657	4.79897		4.94784	5.29312	5.1922	5.25224				4.20532		4.15595
P26618	PGFRA	Alpha-type platelet-derived growth factor receptor		754	FALSE	FALSE	TRUE	FALSE	4.46073	4.34506		4.43395	4.47728	4.35084		4.64609			5.21605	5.04303	4.97448				3.11836		4.48713	3.81475
P26618	PGFRA	Alpha-type platelet-derived growth factor receptor		731	TRUE	FALSE	TRUE	TRUE	4.9763	4.73314	4.75094	4.71699	5.12381	4.81783	4.45184			5.25276	5.10947	4.83558	4.2709			4.18807
P26618	PGFRA	Alpha-type platelet-derived growth factor receptor		574	FALSE	FALSE	TRUE	FALSE	5.03725	4.89807	5.08804	5.02835	5.20702	5.14246				4.90667						4.44925
P09411	PGK1	Phosphoglycerate kinase 1		196	TRUE	TRUE	TRUE	TRUE	4.27655	4.44568	6.31015	6.14916	4.40142	3.57627	5.18382	4.53973	4.86722	4.72869	4.97196	4.69059	5.13455			4.94628	4.63169	4.21877	3.89754	3.89889	3.89142
Q9D0F9	PGM1	Phosphoglucomutase-1		353	TRUE	TRUE	TRUE	TRUE	4.63391	4.54374	5.7132	5.50053	4.25386		5.23049	4.82388		4.36704	4.75854	4.38469	4.80466	4.44231		4.08606	4.84109		4.54927	4.55694	4.6927
Q9QUR7	PIN1	Peptidyl-prolyl cis-trans isomerase NIMA-interacting 1	Her2	24	FALSE	FALSE	FALSE	TRUE	4.30996	4.19581	5.84861	5.64629			4.71086		5.05191	4.50181		4.11939	4.66333
Q9CWW6	PIN4	Peptidyl-prolyl cis-trans isomerase NIMA-interacting 4		122	TRUE	FALSE	TRUE	TRUE	4.67298	4.62886	6.32083	6.12344	4.20249		5.45431	4.55928	4.35881	5.05197	4.20957	4.27825	4.88833	4.09791			4.24407	4.59315	4.20373		4.12225
P53810	PIPNA	Phosphatidylinositol transfer protein alpha isoform		141	TRUE	TRUE	TRUE	TRUE	4.53818	4.52353	5.74178	5.69342	4.40625	4.20305	4.65448	4.28471	5.33436	4.84318	4.9775	4.61578	4.96275	4.64634	4.50486	4.59024	4.39071	4.55384	4.44914	4.33877	4.59907
Q9QY23-2	PKP3	Plakophilin-3	PyMT	415	TRUE	TRUE	TRUE	TRUE	4.55306	4.5448	4.85657	4.67449	4.31182	4.12949	4.19651	4.25614	4.98983	4.65562		3.94292	3.94785	5.11357	4.8608	4.90731	4.72316	4.89699	4.95766	4.60312	4.84413
Q62077	PLCG1	1-phosphatidylinositol-4,5-bisphosphate phosphodiesterase gamma-1	Her2	783	FALSE	FALSE	FALSE	TRUE			4.47986				4.39015			4.00052	4.27992	4.33672	4.69292				4.72036	4.80774	4.21992	4.16379	4.61352
Q9QXS1	PLEC	Plectin	p53	2833	TRUE	FALSE	TRUE	TRUE	4.60696	4.42906	5.72647	5.55869	4.37611	4.23201	5.15998	4.72381	3.94365	4.90513	4.85798	4.75133	4.9665			4.0237	4.0935	4.0567	3.75492		3.58922
Q9QXS1	PLEC	Plectin		4162	FALSE	FALSE	TRUE	FALSE	3.99344	4.05499	4.4791	4.33465			4.37905	3.94897		4.16859	4.03154		4.1773
Q61233	PLSL	Plastin-2	Her2	276	FALSE	FALSE	FALSE	TRUE	3.76006						4.43392	4.48053		3.93214	4.26091	4.48767	4.48993				4.12729		4.37144	4.28356	4.24325
Q9D358	PPAC	Low molecular weight phosphotyrosine protein phosphatase	p53	132	FALSE	FALSE	TRUE	FALSE	4.91048	4.43749	6.52434	6.61138	5.24965	5.1307	4.96609		4.88184	4.90925				4.77065		5.2979	4.10054	4.62245		4.73645
Q3LAC4	PREX2	Phosphatidylinositol 3,4,5-trisphosphate-dependent Rac exchanger 2 protein	PyMT	1460	TRUE	TRUE	TRUE	TRUE	5.06119	5.15028	5.09257	5.06257	4.56511	4.86496	6.31043	6.40251	5.61068	5.16347	5.6037	5.80967	6.09904	5.60777	5.13728	5.63287	6.30728	6.2186	6.14435	6.16638	6.09849
P33610	PRI2	DNA primase large subunit		381	TRUE	FALSE	TRUE	TRUE	4.16177	3.90592	6.20584	6.08954	4.24055		5.48497	4.35099	4.34893	4.65736	4.39542	4.209	4.9187							3.77822
Q61136	PRP4B	Serine/threonine-protein kinase PRP4 homolog		849	TRUE	TRUE	TRUE	TRUE	6.96344	6.71927	6.95387	6.96167	6.39005	6.32376	7.00577	7.39118	7.44571	7.08978	6.42116	6.61765	7.01063	7.30602	6.89176	7.26168	7.35826	7.16387	7.00108	7.2073	7.09713
P62334	PRS10	26S protease regulatory subunit 10B	p53	207	FALSE	FALSE	TRUE	FALSE	4.65307	4.45643	6.74514	6.58717	4.70886		5.6571		4.13671	4.07735		3.84236				4.0168	4.02359
P49722	PSA2	Proteasome subunit alpha type-2	PyMT	76	TRUE	TRUE	TRUE	TRUE	4.29933	4.10793	6.03074	5.8562			5.26799	4.96977	4.88551	4.57117		3.97961	4.92545	5.34003	4.98028	5.24132	5.62897	5.95281	5.62022	5.49494	5.72631
P49722	PSA2	Proteasome subunit alpha type-2	PyMT	97	FALSE	TRUE	FALSE	FALSE	4.17285		6.31405	6.17986			4.3092	4.36236	4.7933	4.90289				5.5269		5.36174	4.79357	5.2161	4.52912	4.89759	4.68021
P49722	PSA2	Proteasome subunit alpha type-2	PyMT	101	FALSE	TRUE	FALSE	FALSE	4.17285		6.31405	6.17986			4.3092	4.36236	4.7933	4.90289				5.5269		5.36174	4.79357	5.2161	4.52912	4.89759	4.68021
P49722	PSA2	Proteasome subunit alpha type-2		57	TRUE	TRUE	FALSE	TRUE	4.14647		4.74055	4.63402			4.36456	4.42226	4.59094	4.4861	4.42413		4.47366	4.61335	4.2862	4.32582	4.41729	4.57708	4.41831	4.56311	4.4721
O09061	PSB1	Proteasome subunit beta type-1	PyMT	149	FALSE	TRUE	FALSE	FALSE			4.268	4.23123			3.84563						4.09755	4.41899		4.18288	4.03956	4.71739	3.91132	4.06313	4.35475
Q9R1P1	PSB3	Proteasome subunit beta type-3	PyMT	103	FALSE	TRUE	FALSE	FALSE			4.5323	4.13495					4.4496					4.79292	4.60965	4.96794	4.3832	4.75531	4.27924	4.5734	4.49611
P99026	PSB4	Proteasome subunit beta type-4		102	TRUE	TRUE	TRUE	TRUE	4.54472	4.43354	5.87342	5.79917	4.27572		5.02542	4.27218	5.30206	4.93434	4.39371	4.39532	4.88125	5.05752	4.56806	4.93405	4.55239	4.72994	4.36281	4.6565	4.66517
P17225	PTBP1	Polypyrimidine tract-binding protein 1		126	TRUE	TRUE	TRUE	FALSE	4.19674	4.25985	5.27088	5.10183			4.91882	4.49753		4.19763		4.15442	4.53718			4.13896	4.61353	4.53636	4.42805	4.14169	4.47873
Q91YR9	PTGR1	Prostaglandin reductase 1		262	TRUE	TRUE	FALSE	TRUE	3.91663		5.14549	5.08135			4.32139		4.60865	3.93257	3.63129	3.92282		4.33496		4.45186	4.44874	4.57544	4.36022	4.20938	4.22815
P35235	PTN11	Tyrosine-protein phosphatase non-receptor type 11	Her2	62	TRUE	TRUE	TRUE	TRUE	5.51481	5.50645	6.0231	5.80106	4.97382	4.85238	5.22636	5.07626	6.97588	6.24926	5.58221	5.82026	6.07537	5.04689	5.00448	5.31559	4.81606	4.97186	4.9147	4.55883	4.87256
Q61152	PTN18	Tyrosine-protein phosphatase non-receptor type 18	p53	381	TRUE	TRUE	TRUE	TRUE	6.06965	5.50634	5.95146	5.50071	5.13889	5.10591	5.94242	5.38885	4.37424	5.83803	4.55746	4.3652	5.05996	5.73659	5.35833	5.50572	4.72977	4.48551	4.27321	5.03968	4.63375
P18052	PTPRA	Receptor-type tyrosine-protein phosphatase alpha		825	TRUE	TRUE	TRUE	TRUE	5.83609	5.56597	5.97862	6.09566	5.77418	5.50012	5.49834	5.25693	6.62467	6.39246	5.21658	5.45015	5.42802	6.36028	5.66765	6.18852	5.67054	5.6824	5.42264	5.69073	5.7048
P49446	PTPRE	Receptor-type tyrosine-protein phosphatase epsilon		695	TRUE	TRUE	TRUE	TRUE	4.69819	4.56009	4.86899	4.99179		4.66438	4.32329		5.60234	5.62198		4.1756	4.27135	5.13861		4.96125	4.28704	4.65613		4.52986	4.27845
O54724	PTRF	Polymerase I and transcript release factor	p53	310	TRUE	TRUE	TRUE	FALSE	4.95533	4.80563	6.69519	6.42071	4.57619		5.90433	5.16048	4.20481	4.54105			4.69546	4.43834		4.37975	4.48402	3.7938	4.37804	3.93555	3.63724
O54724	PTRF	Polymerase I and transcript release factor		158	FALSE	FALSE	TRUE	FALSE	4.486	4.63831	6.28153	6.22448			4.92245	4.50869		4.27094						4.24992
Q9CWJ9	PUR9	Bifunctional purine biosynthesis protein PURH [Includes: Phosphoribosylaminoimidazolecarboxamide formyltransferase	PyMT	290	FALSE	TRUE	FALSE	FALSE			4.68319				4.15366	4.07904	4.92268		4.0417	4.2253		5.00759		5.04337	5.20365	5.43383	5.14399	4.81054	5.24807
P46664	PURA2	Adenylosuccinate synthetase isozyme 2	Her2	236	FALSE	FALSE	FALSE	TRUE			5.71171	5.09633			4.34339		4.31037	4.75786	3.85154	4.3356	4.7427	3.90191				3.99343		3.92708
Q9DB77	QCR2	Cytochrome b-c1 complex subunit 2, mitochondrial	PyMT	207	FALSE	TRUE	FALSE	FALSE	4.07388	4.11631	5.69875	5.53395			4.5202		4.58857	4.36351			4.34268	4.93725			4.1999	4.1893	4.01648	4.55893	4.23181
P62827	RAN	GTP-binding nuclear protein Ran		146	TRUE	TRUE	TRUE	FALSE	4.2352	4.35832	5.73824	5.54425	3.86508		4.68526	4.30405	4.91637	4.52333			4.60522	4.89102	4.42576	4.78025	4.49698	4.75654	4.60759	4.5702	4.54004
P62827	RAN	GTP-binding nuclear protein Ran		147	TRUE	TRUE	TRUE	FALSE	4.2352	4.35832	5.73824	5.54425	3.86508		4.68526	4.30405	4.91637	4.52333			4.60522	4.89102	4.42576	4.78025	4.49698	4.75654	4.60759	4.5702	4.54004
Q60790	RASA3	Ras GTPase-activating protein 3		199	TRUE	FALSE	TRUE	TRUE	4.13165	4.30313	6.50244	6.47349	4.93	4.66137			4.87167	5.50236	4.69768	4.22599	5.10531			4.44253
Q8VEE4	RFA1	Replication protein A 70 kDa DNA-binding subunit	Her2	470	FALSE	FALSE	FALSE	TRUE	4.62987	4.90922	6.57173	6.48568			4.82708		5.82039	5.64732	4.92207	4.96058	5.42725				4.15128
A2AB59	RHG27	Rho GTPase-activating protein 27		227	TRUE	TRUE	TRUE	TRUE	5.28429	4.83849	5.05144	5.03156	5.00515	4.90881	4.34468	4.17096	4.97438	5.41148	4.03043	3.92308	4.45576	5.23123	4.93052	5.32128	4.2846	4.37482	4.41572	4.18269	4.48815
A2AB59-2	RHG27	Rho GTPase-activating protein 27		28	TRUE	TRUE	TRUE	TRUE	5.61028	5.12122	5.44704	5.52127	4.94059	4.86283	4.67996	4.41655	4.78396	5.60013		3.79674	4.40375	5.60706	5.16889	5.66493	4.18388	4.31585	4.32819	4.77368	4.57816
Q91YM2	RHG35	Rho GTPase-activating protein 35		1087	TRUE	TRUE	TRUE	TRUE	6.10767	6.00026	6.10546	6.1324	5.8161	5.60999	4.97324		6.9231	5.88107	5.14688	4.73346	5.42629	6.23269	6.09891	6.22431	4.71178	4.79305	5.21141	4.91443	5.14429
Q91YM2	RHG35	Rho GTPase-activating protein 35		1105	TRUE	TRUE	TRUE	TRUE	6.44969	6.46239	6.71754	6.60005	6.12952	5.94714	6.10069	5.9528	6.96296	6.45302	5.96491	5.71715	6.03924	6.05339	6.23872	6.26019	5.91087	6.1697	6.29809	5.83852	6.20017
B2RQE8	RHG42	Rho GTPase-activating protein 42	p53	342	TRUE	TRUE	TRUE	TRUE	6.48819	6.20016	5.61131	5.46242	6.45871	6.24814	5.80379	6.01636	5.52246	5.59844	5.39813	5.57774	5.90178	6.05681	5.42625	6.04582	5.07949	4.8831	5.1729	5.33465	4.74007
B2RQE8	RHG42	Rho GTPase-activating protein 42	p53	759	TRUE	TRUE	TRUE	TRUE	5.94995	5.83493	5.07925	4.88098	5.20746	5.0759	6.00511	5.94784	4.29159	4.94115	4.73014	4.78429	5.36763	5.36147	4.70359	5.02166	5.14853	4.93068	5.33351	5.22227	4.96495
Q921Q7	RIN1	Ras and Rab interactor 1		35	TRUE	FALSE	TRUE	TRUE	5.34396	4.98173	6.04785	5.91477	4.48732	4.20728	5.31529	5.27036		5.81832	5.54786	5.2836	5.46141	4.47312			3.97642		3.95976	4.43244	4.72045
Q9D684	RIN2	Ras and Rab interactor 2	PyMT	799	FALSE	TRUE	FALSE	FALSE	3.91422		5.26475	5.11355			3.87652		4.14405	4.05543	3.57323			4.39798	4.21534	4.14321	4.15754	4.15566	3.78777		4.09287
P14869	RLA0	60S acidic ribosomal protein P0		24	TRUE	TRUE	TRUE	FALSE	4.40394	4.34171	5.34755	5.1461	4.13036		4.6873	4.73411	4.22614	3.95718			4.30941	4.60914		4.37741	4.66098	4.39486	4.32446	4.62508	4.44216
P25444	RS2	40S ribosomal protein S2	p53	133	TRUE	TRUE	TRUE	FALSE	4.73646	4.6866	5.29196	5.2055			4.83764	4.29648		4.32394	3.79295			4.60609		3.95211	4.52758	4.02415	4.09634	4.39797	4.50599
Q6ZWU9	RS27	40S ribosomal protein S27		31	TRUE	TRUE	FALSE	TRUE	4.56015	4.53342	5.41665	5.15876			4.55986		5.55853	4.91627	4.18966		4.53029	4.76018		4.64051	4.48092	4.43211	4.64867	4.42373	4.53409
P14206	RSSA	40S ribosomal protein SA	PyMT	139	TRUE	TRUE	TRUE	TRUE	4.67376	4.49069	5.73392	5.65678	4.68849	4.57648	4.73366	4.68281	5.68994	5.25614	4.73057	5.0219	5.3034	5.79428	5.19469	5.67121	5.52117	5.4739	5.30921	5.64244	5.68872
O08992	SDCB1	Syntenin-1	PyMT	92	TRUE	TRUE	FALSE	TRUE	3.99095		4.82421	4.49775		3.89725	4.29398		4.32727		3.98069	4.06614	4.39586	4.96762	5.15494	4.67474	4.98636	4.29539	4.26617	4.70422	5.085
O55131	SEPT7	Septin-8	p53	29	TRUE	TRUE	TRUE	TRUE	5.44197	5.4526	7.03243	6.86008	5.2695	4.72736	5.77776	4.47694	5.52547	5.42687	4.6278	4.57976	5.53558	5.12727	4.90868	5.03176	5.08571	4.67575	4.39598	4.55041	4.52449
O55131	SEPT7	Septin-8	p53	40	TRUE	TRUE	TRUE	TRUE	5.44197	5.4526	7.03243	6.86008	5.2695	4.72736	5.77776	4.47694	5.52547	5.42687	4.6278	4.57976	5.53558	5.12727	4.90868	5.03176	5.08571	4.67575	4.39598	4.55041	4.52449
Q80UG5	SEPT9	Spetin-9	p53	276	TRUE	FALSE	TRUE	TRUE	5.17056	5.21552	7.03051	6.947	5.195	4.55237	5.20514		5.3865	5.57577	4.2385		4.66453	4.93551	4.90063	4.88894	4.38679
Q4ACU6	SHAN3	SH3 and multiple ankyrin repeat domains protein 3	PyMT	1005	TRUE	TRUE	TRUE	FALSE	4.73819	4.56324	4.8699	4.70679			5.24874	4.72718	5.13023	4.35628			4.78857	5.40258	5.16656	5.18184	4.96249	4.94338	4.77881	4.86291	4.8524
Q6PD21	SHB	SH2 domain-containing adapter protein B	PyMT	262	FALSE	TRUE	FALSE	TRUE	3.67293	4.51304	4.76829	4.13097			4.43421		4.08054	3.73117		3.88852	4.17478	4.43195			3.96453	4.33723	4.52598	4.07569	4.35297
P98083	SHC1	SHC-transforming protein 1		423	TRUE	TRUE	TRUE	TRUE	5.49305	5.10438	5.81248	5.60737	5.06362	4.8308	5.08932	4.91128	6.29218	6.10345	5.83983	5.90193	5.62283	5.91435	5.30433	5.49994	5.66397	5.94399	5.64616	5.22243	5.69047
P98083	SHC1	SHC-transforming protein 1		349	FALSE	TRUE	FALSE	TRUE		4.31257					4.56137			5.68001	5.02223	5.12616	5.37543			4.62806	5.46487	5.51257	5.60016	5.19368	5.39542
P98083	SHC1	SHC-transforming protein 1		350	FALSE	TRUE	FALSE	TRUE		4.31257					4.56137			5.68001	5.02223	5.12616	5.37543			4.62806	5.46487	5.51257	5.60016	5.19368	5.39542
Q8CG80	SHF	SH2 domain-containing adapter protein F		27	FALSE	TRUE	FALSE	FALSE									6.19382					5.08388		4.61064	4.48449	4.46916	4.52695		4.93031
Q9ES52	SHIP1	Phosphatidylinositol-3,4,5-trisphosphate 5-phosphatase 1	Her2	918	FALSE	FALSE	FALSE	TRUE	4.9583		4.78833	4.75052			5.02921		4.75453	5.04997	4.24612	4.28349		4.96409			4.20454
Q9ES52	SHIP1	Phosphatidylinositol-3,4,5-trisphosphate 5-phosphatase 1	p53	868	TRUE	TRUE	TRUE	TRUE	5.9909	5.76243	5.56504	5.49977	5.42788	5.26202	5.85402	5.22348	4.69989	5.77747	5.05598	5.473	4.98897	5.06372	4.98429	5.14874	4.83798	4.90633	4.72688	4.83236	4.83327
Q9ES52	SHIP1	Phosphatidylinositol-3,4,5-trisphosphate 5-phosphatase 1	p53	1021	FALSE	FALSE	TRUE	FALSE	5.54841	4.86254	5.36009	5.4141	5.05055	4.85256			5.25964	5.22137				5.71483	5.05676	5.20457
Q6P549	SHIP2	Phosphatidylinositol-3,4,5-trisphosphate 5-phosphatase 2		987	TRUE	TRUE	TRUE	TRUE	6.4854	6.3046	6.91133	6.70549	5.78928	5.49392	5.54582	5.57104	6.31411	6.53695	5.42201	5.34349	5.54116	6.70706	5.95385	5.90608	5.28775	5.73215	5.39064	5.50205	5.53807
P97797	SHPS1	Tyrosine-protein phosphatase non-receptor type substrate 1		505	FALSE	TRUE	FALSE	FALSE	4.62634	4.08315	4.2482	4.133			4.6779		4.70448	4.88147				5.14556	4.43768	4.38749	4.42648			4.32203	4.20433
Q3UND0	SKAP2	Src kinase-associated phosphoprotein 2	p53	151	TRUE	TRUE	TRUE	FALSE	4.98347	5.01856	4.64765	4.61794			5.4002	5.23555		4.6339		4.352	5.04251		4.15794	4.38254	4.50311	4.45009	4.44963	4.52199	4.50902
Q3UND0	SKAP2	Src kinase-associated phosphoprotein 2		197	TRUE	TRUE	TRUE	TRUE	4.59194	4.53346	4.27531	4.32854	4.03045	4.14244	5.3645	5.06667		4.52325	4.83403	4.9065	4.96044			4.24261	4.51177	4.17918	4.39143	4.41694	4.43604
A2AQ25	SKT	Sickle tail protein	PyMT	244	TRUE	TRUE	TRUE	TRUE	5.26391	5.27159	4.42527	4.12059			4.45137	5.10686	6.00672	4.66418	4.62007	4.83257	4.90688	5.45763	5.31066	5.70212	5.48332	5.35069	5.33899	4.92377	5.32435
Q9QUM4	SLAF1	Signaling lymphocytic activation molecule	p53	288	FALSE	FALSE	TRUE	FALSE	3.89594	4.07919		4.12108	3.71476	4.15453	4.8225			4.1291		4.36642		4.3103	4.31696	4.44011		3.77985
Q62261	SPTB2	Spectrin beta chain, brain 1	PyMT	1680	TRUE	FALSE	TRUE	TRUE	4.33724	4.19334	4.71918	4.66772	3.98114		4.31231	4.40946		4.21923	4.13429	4.12003	4.19298				4.04697	3.91315	4.02227	3.84485	3.92313
P42230	STA5A	Signal transducer and activator of transcription 5A		694	TRUE	TRUE	TRUE	TRUE	4.88977	4.77413	5.2142	4.95667	4.47606	4.63466	4.83449	4.99418	5.04869	4.82912	4.53053	5.13007	4.82826	5.40422		4.49257	5.62356	4.95142	5.02018	5.06167	5.24907
P42232	STA5B	Signal transducer and activator of transcription 5B		699	TRUE	TRUE	TRUE	TRUE	5.12655	4.99178	5.3433	5.16553	4.44293	4.61612	5.07863	5.54575	4.6846	4.79013	4.91137	5.19566	5.17343	4.73299		4.09294	5.55264	4.75175	4.93816	4.82744	5.18396
O88811	STAM2	Signal transducing adapter molecule 2	PyMT	371	FALSE	TRUE	FALSE	FALSE	4.58431		5.05482	4.62516			4.75895	3.99503					4.21917	4.34823			3.95593	4.48459	4.09962	3.87267	4.3009
O88811	STAM2	Signal transducing adapter molecule 2	PyMT	374	FALSE	TRUE	FALSE	FALSE	4.58431		5.05482	4.62516			4.75895	3.99503					4.21917	4.34823			3.95593	4.48459	4.09962	3.87267	4.3009
P42227	STAT3	Signal transducer and activator of transcription 3	PyMT	705	TRUE	TRUE	TRUE	TRUE	5.35886	5.05596	5.40475	5.49495	5.47177	5.31264	5.82352	5.85451	5.72355	5.43622	5.54023	5.92262	5.73314	5.65305	5.47257	5.84069	6.22753	5.90315	6.09655	6.00047	6.10609
P42227-3	STAT3	Signal transducer and activator of transcription 3	PyMT	704	TRUE	TRUE	TRUE	TRUE	4.66354	4.28175	4.71892	4.83128	4.70553	4.67284	5.112	5.15786	5.08149	4.76072	4.78182	5.13972	5.01958	5.01468	4.75979	5.11311	5.49058	5.20166	5.40191	5.30707	5.41792
Q80YD1	SUV3	ATP-dependent RNA helicase SUPV3L1, mitochondrial		441	TRUE	TRUE	TRUE	TRUE	4.69088		4.93789	4.4195	5.98279	4.82358	4.65916	5.27295	4.81016	4.37585		4.09921	5.11023	5.61086	5.93258	5.10776	4.67922	5.14903	4.98338	4.989	4.79217
Q9ER72	SYCC	Cysteinyl-tRNA synthetase, cytoplasmic	Her2	352	FALSE	FALSE	FALSE	TRUE			5.30396	5.12772			4.31039		4.44978	4.55837	4.45453	4.07003	4.8458
Q9D0I9	SYRC	Arginyl-tRNA synthetase, cytoplasmic	PyMT	384	FALSE	TRUE	FALSE	FALSE			4.83044	4.68561			3.86049			4.02633	3.84251		4.14502	4.39968		4.31479	3.98661	4.37772	4.22184	3.96806	4.09178
Q80X71	T106B	Transmembrane protein 106B	PyMT	51	TRUE	FALSE	TRUE	TRUE	4.35379	4.32958	4.5759	4.3804		3.99626	4.06009	4.00201	4.45444	4.39008	4.297	4.43952	4.39856			4.00186
P70424;Q01279	TBB2C/TBB5/TBB2A/TBB6/TBB3	Tubulin beta-2C chain/Tubulin beta-5 chain/Tubulin beta-2A chain/Tubulin beta-6 chain/Tubulin beta-3 chain	Her2	736;729	FALSE	FALSE	FALSE	TRUE			4.18733				4.24691		4.11306	4.5492	4.4929	4.43156	4.50146
P42932	TCPQ	T-complex protein 1 subunit theta		30	TRUE	FALSE	TRUE	TRUE	4.16559	4.16021	6.03592	5.92594	4.40903		4.87278	4.24971		4.37053	4.03922	4.06823	4.48887				3.98159		3.95147	4.04179	3.66377
P24604	TEC	Tyrosine-protein kinase Tec		518	TRUE	TRUE	TRUE	TRUE	5.22929	4.73566	5.03626	4.8335	4.19139	4.0327	5.29004	4.19548	4.21155	4.80087	3.94649		4.56197	4.98325	4.77646	4.85696	4.3852	4.5154	4.32506	4.59086	4.51329
Q8CGB6-3	TENC1	Tensin-like C1 domain-containing phosphatase		483	TRUE	TRUE	TRUE	TRUE	5.82186	5.78936	5.58651	5.50746	5.50584	5.52099	5.87235	5.98458	5.2374	5.75342	5.65208	5.47682	5.99331	5.31452	5.24838	5.56598	5.28315	5.49679	5.40362	4.90315	5.17149
Q5SSZ5	TENS3	Tensin-3	Her2	1251	FALSE	TRUE	FALSE	TRUE			4.89748	4.98464					5.0418	4.42691		4.79525	4.66883			4.54427	4.43513	5.41309	4.12856	4.2444	4.30297
Q5SSZ5	TENS3	Tensin-3	p53	354	FALSE	FALSE	TRUE	FALSE	5.00989		5.46926	5.36825	4.88125		4.22672	4.5969		5.1095	4.33558	4.15402						4.63981	4.33686
Q62351	TFR1	Transferrin receptor protein 1	p53	20	FALSE	FALSE	TRUE	TRUE	4.36762	4.32225	5.44219	5.27426			4.49011	4.42681		4.57308	4.01939	3.93955	4.07301
P40142	TKT	Transketolase		275	TRUE	TRUE	TRUE	TRUE	5.38373	5.29034	5.86009	6.0041	5.07711	4.95824	4.63291	4.3699	5.91472	5.49318		3.8726	4.59599	6.03922	5.93542	6.05609	5.07837	5.63414	5.38217	5.01233	5.27443
P26039	TLN1	Talin-1	Her2	1777	FALSE	FALSE	TRUE	TRUE	4.3091	4.33028	4.67408	4.66309			4.39063	4.15815		4.48373	4.38419	4.50091	4.65679
P26039	TLN1	Talin-1	p53	70	TRUE	TRUE	TRUE	TRUE	5.07205	5.22291	6.57398	6.38226	4.7773	4.39754	5.91132	4.81719	5.11738	5.47723	5.29586	4.75976	5.9737	4.54579		4.39024	4.84653	5.0923	4.42135	4.4303	4.81387
P26039	TLN1	Talin-1	p53	71	TRUE	TRUE	TRUE	TRUE	5.07205	5.22291	6.57398	6.38226	4.7773	4.39754	5.91132	4.81719	5.11738	5.47723	5.29586	4.75976	5.9737	4.54579		4.39024	4.84653	5.0923	4.42135	4.4303	4.81387
P26039	TLN1	Talin-1		1116	TRUE	TRUE	TRUE	TRUE	5.24749	5.09249	5.6673	5.55246	4.98828	4.91623	5.57352	5.34689	4.90715	5.12851	5.21738	5.34615	5.38715	4.80089	4.47275	5.12812	4.5906	4.48703	4.62457	4.82544	4.60853
P26039	TLN1	Talin-1		26	TRUE	TRUE	TRUE	TRUE	5.1096	4.76384	5.84755	5.66678	4.71411	4.46768	5.40216	5.36508	5.05633	5.17014	4.54935	4.44409	5.48545	5.14113	4.81482	5.37398	5.27275	5.74903	4.98065	4.79266	5.18462
Q71LX4	TLN2	Talin-2	PyMT	1666	FALSE	TRUE	FALSE	FALSE	3.95032				4.45461	4.29827		4.15497				4.07525	4.26325			4.2439	4.05264	4.15395	4.15524	3.88508	4.02564
Q61382	TRAF4	TNF receptor-associated factor 4	PyMT	204	TRUE	TRUE	TRUE	FALSE	4.1943		4.92357	4.85819	3.88031		4.29818	4.63503	5.04547	4.19175			4.38724	5.15038	4.26738	5.09739	5.39775	5.67023	5.12685	5.20401	5.20906
Q61510	TRI25	E3 ubiquitin/ISG15 ligase TRIM25		277	TRUE	TRUE	TRUE	TRUE	4.30366	4.46321	6.03272	5.87347	4.40991		4.46277	3.6909	4.77395	4.45229		3.67835	3.95577	4.89677	4.65782	4.64158	4.67973	4.61044	3.92069	4.18396	4.23608
Q9JMH6	TRXR1	Thioredoxin reductase 1, cytoplasmic		245	TRUE	TRUE	TRUE	FALSE	3.82442	3.8562	4.82646	4.63649			4.18323	4.38559		4.38097			4.36595	4.54966	4.05645	4.39342	4.76956	5.03939	4.73757	4.71475	4.81135
Q00993	UFO	Tyrosine-protein kinase receptor UFO		696	FALSE	FALSE	TRUE	TRUE	4.71161	4.35562	5.04932	4.75444			5.47444	5.39736		4.25595	5.61987	5.19304	5.36521				4.42524	4.41417	4.47012	4.43826	4.2361
Q00993	UFO	Tyrosine-protein kinase receptor UFO		697	FALSE	FALSE	TRUE	TRUE	4.71161	4.35562	5.04932	4.75444			5.47444	5.39736		4.25595	5.61987	5.19304	5.36521				4.42524	4.41417	4.47012	4.43826	4.2361
Q8VDF2	UHRF1	E3 ubiquitin-protein ligase UHRF1	p53	582	TRUE	TRUE	TRUE	TRUE	5.46943	4.62692		5.03106	6.8054	5.92917	4.84794	5.85476	5.01909	5.06776	4.18382	4.2924	5.17342	5.64679	5.35306	4.33953	4.34994	4.88896		3.91351
P13439	UMPS	Uridine 5'-monophosphate synthase		37	TRUE	TRUE	TRUE	TRUE	3.9787	3.92014	5.08126	4.9838			4.3641	4.02129	4.31161	4.24554		3.94001	4.0791	4.2049			4.18924	4.32017	3.99213	4.23871	4.0397
P70460	VASP	Vasodilator-stimulated phosphoprotein	p53	39	TRUE	TRUE	TRUE	TRUE	5.46637	5.23272	6.55524	6.36279	4.91117	4.70735	5.98114	5.55592		5.35635	5.30068	4.91021	5.66843	4.0341			5.16187	4.76026	5.00136	4.87696	4.92711
Q8VDJ3	VIGLN	Vigilin	Her2	437	FALSE	FALSE	FALSE	TRUE	4.30372	4.44772	5.84469	5.84841			4.65961		5.63732	5.24966	3.8249		4.98144	4.48854			3.93833	3.8284	3.81962		3.80804
P20152	VIME	Vimentin	p53	117	TRUE	TRUE	TRUE	TRUE	5.32888	5.37591	6.4792	6.35937	4.90833	4.8072	5.61221	5.03395		5.17273	4.54115	4.56525	5.09795		4.02506		4.03174	3.35444	3.95511	3.85681	3.99606
P20152	VIME	Vimentin		53	TRUE	TRUE	TRUE	TRUE	5.11321	4.82123	5.55797	5.22313	4.23686	4.16517	5.32742	5.05432	3.80969	5.15243	4.73037	4.78119	5.02457	4.23478	3.79457	4.03689	4.2429	4.3237		4.00234	3.87265
P20152	VIME	Vimentin		61	TRUE	TRUE	TRUE	TRUE	5.11321	4.82123	5.55797	5.22313	4.23686	4.16517	5.32742	5.05432	3.80969	5.15243	4.73037	4.78119	5.02457	4.23478	3.79457	4.03689	4.2429	4.3237		4.00234	3.87265
Q64727	VINC	Vinculin	p53	692	TRUE	TRUE	TRUE	TRUE	4.8591	4.82166	4.90818	4.83367	4.63472	4.59137	4.9048	5.32078	4.1963	4.1637	4.39242	4.32866	4.8038	4.07864		4.23024	4.19678	3.85435	4.1557	4.12775	4.15568
Q64727	VINC	Vinculin		822	TRUE	TRUE	TRUE	TRUE	5.14292	5.04549	5.71361	5.6502	4.74314	4.71271	5.42415	5.77183		5.03165	5.15903	4.91962	5.37684	4.29598		4.05828	4.86872	4.43281	4.58066	4.80111	4.77698
Q91YD9	WASL	Neural Wiskott-Aldrich syndrome protein		253	TRUE	TRUE	TRUE	TRUE	5.31006	5.24397	4.97681	4.84998		3.69771	5.58029	5.3593	5.05911	5.11347	4.00697	4.01583	5.05782	5.26984	4.85372	5.12396	4.99105	4.83628	4.78699	4.51203	4.83342
P70315	WASP	Wiskott-Aldrich syndrome protein homolog		293	TRUE	TRUE	TRUE	TRUE	5.5278	5.32322	5.50999	5.36306		4.31737	4.89857	4.36766	4.60884	5.352		3.77884	4.262	5.02955	5.31275	4.74237	4.49657	4.21775	4.97152	4.05604	4.60263
O88342	WDR1	WD repeat-containing protein 1	p53	72	FALSE	FALSE	TRUE	TRUE	4.13869	4.07362	5.25873	5.10978			4.83561	4.27434		4.25212	4.0123	3.95396	4.37223				4.01212	4.04789			3.9306
O88342	WDR1	WD repeat-containing protein 1		238	TRUE	TRUE	TRUE	TRUE	5.09116	4.94373	6.08779	6.00236	4.85698	4.70627	4.91531	4.97167	4.7922	5.07887	4.06666	4.69697	5.0284	5.03438	5.2327	5.17322	5.08183	5.05733	4.91025	4.7936	5.12543
Q04736	YES	Tyrosine-protein kinase Yes	PyMT	220	TRUE	TRUE	TRUE	TRUE	4.82859	4.83131	5.07797	4.96178	4.63195	4.60536	4.82672	5.02727	4.833	4.83444	4.62829	4.46185	5.04551	5.19665	4.72614	5.08008	5.28809	5.45513	5.30048	4.8918	5.21862
Q04736	YES	Tyrosine-protein kinase Yes	PyMT	221	TRUE	TRUE	TRUE	TRUE	4.82859	4.83131	5.07797	4.96178	4.63195	4.60536	4.82672	5.02727	4.833	4.83444	4.62829	4.46185	5.04551	5.19665	4.72614	5.08008	5.28809	5.45513	5.30048	4.8918	5.21862
Q04736	YES	Tyrosine-protein kinase Yes		444	TRUE	TRUE	TRUE	TRUE	4.2399	4.01857	4.42194	4.33843	4.25062	4.20398	4.33207	4.15722		4.63195	3.99277	4.00828	4.45125	4.1724			4.37307	3.90137	3.96801	4.16736	4.28966
P39447	ZO1	Tight junction protein ZO-1		1145	FALSE	TRUE	FALSE	FALSE			4.23983	4.11062			4.26791	4.12496			4.20531	4.24311	4.16338	4.18217			4.09718	4.20923	4.11935	4.13992	4.21646
Q9Z0U1	ZO2	Tight junction protein ZO-2		1095	TRUE	TRUE	TRUE	FALSE	4.68527	4.25578	5.2284	4.90404	4.2348	4.0189	4.4759	4.43855	4.49907		4.17419			5.21152	4.62223	4.7768	4.35899	4.06955	4.3947		4.43399
