# Supplementary material for: Profiling the tyrosine phosphoproteome of different mouse mammary tumour models reveals distinct, model-specific signalling networks and conserved oncogenic pathways
Source: Breast Cancer Res. 2014 Sep 9;16:437. doi: 10.1186/s13058-014-0437-3 (PMC4303118; doi:10.1186/s13058-014-0437-3)
Supplement: Supplementary file 9 — Additional file 9: Table S3.: Proteins showing >10-fold increased phosphorylation in 1203/4 versus the other p53 tumours. (XLSX 103 KB) [file 13058_2014_437_MOESM9_ESM.xlsx]

## Sheet: p53_1203-4vsOthers.tsv
Additional file 9 Supplementary Table 3, Proteins showing >10 fold increased phosphorylation in 1203/4 versus the other p53 tumours.
Label free intensities are normalised to internal spiked in standards and Log10 transformed.
Missing values have been imputed.
Leading Protein	Gene Name	pY-Site	p53_1201	p53_1202	p53_1203	p53_1204	p53_1205	p53_1206	p53_14845	p53_3049	fold change (log10)	fold change	p-value	corrected p-value
Q9DBJ1	Pgam1	133	4.11	4.687	7.23	7.09	4.58	4.39	5.95	4.19	2.50883	322.726	0.000177384	0.0017851
Q9JKF1	Iqgap1	1510	4.15	4.16	6.63	6.55	4.71	4.162	5.05	4.26	2.17467	149.509	1.71292e-05	0.00035032
P52480	Pkm	390	4.31	4.18	6.58	6.49	4.69	4.3075	4.68	4.366	2.11275	129.643	7.46513e-07	8.81718e-05
P07356	Anxa2	188	4.41	4.44	6.82	6.59	4.6	4.24875	5.37	4.694	2.07788	119.64	0.000141566	0.00158438
P50431	Shmt1	28	4.83	4.63	6.81	6.77	5.08	4.56	4.85	4.59	2.03333	107.978	8.34433e-07	8.81718e-05
P49817	Cav1	25	4.63	4.35	6.9	6.66	4.79	4.31	5.43	5.08	2.015	103.514	0.000187384	0.00180122
Q80UG5	Sept9	276	5.17	5.22	7.03	6.95	5.2	4.55	5.21	4.893	1.9495	89.0225	3.58696e-06	0.000175861
Q60790	Rasa3	199	4.13	4.3	6.5	6.47	4.93	4.66	4.851	4.3725	1.94442	87.9866	2.1675e-05	0.000416423
Q811D0-3	Dlg1	783	4.53	4.2	6.39	6.34	4.55	3.92	5.08	4.42429	1.91429	82.0891	5.46362e-05	0.000888189
P63242	Eif5a	98	4.56	4.64	6.6	6.53	4.55	4.52	5.01	4.67167	1.90639	80.61	4.21975e-07	8.81718e-05
P16056	Met	1347	5.23	5.09	7.31	7.11	5.69	5.37	5.48	5.0225	1.89625	78.7499	0.000451165	0.00336516
P16056	Met	1354	5.23	5.09	7.31	7.11	5.69	5.37	5.48	5.0225	1.89625	78.7499	0.000451165	0.00336516
P49722	Psma2	97	4.17	4.29333	6.31	6.18	4.55	4.46	4.31	4.36	1.88778	77.2285	0.000445201	0.00336516
P49722	Psma2	101	4.17	4.29333	6.31	6.18	4.55	4.46	4.31	4.36	1.88778	77.2285	0.000445201	0.00336516
P70175	Dlg3	705	4.84	4.64	6.58	6.59	4.89	4.18	4.92	4.75714	1.88048	75.941	1.37707e-05	0.000335792
P62334	Psmc6	207	4.65	4.46	6.75	6.59	4.71	4.27857	5.66	5.028	1.87224	74.514	0.000135162	0.00158438
P49817	Cav1	6	5.02	4.86	7.2	6.92	5.18	4.98	5.86	5.28	1.86333	73.0018	0.00137691	0.0067151
P49817	Cav1	14	5.02	4.86	7.2	6.92	5.18	4.98	5.86	5.28	1.86333	73.0018	0.00137691	0.0067151
Q64520	Guk1	53	3.97	4.28	6.22	6.18	4.55	4.46	4.6	4.29167	1.84139	69.4047	3.60598e-06	0.000175861
Q64520	Guk1	54	3.97	4.28	6.22	6.18	4.55	4.46	4.6	4.29167	1.84139	69.4047	3.60598e-06	0.000175861
P33610	Prim2	381	4.16	3.91	6.21	6.09	4.24	3.75	5.48	4.35	1.835	68.3912	0.000555457	0.00366833
P09411	Pgk1	196	4.28	4.45	6.31	6.15	4.4	3.58	5.18	4.54	1.825	66.8344	0.000196032	0.00180122
Q8C8U0-3	Ppfibp1	722	4.4	4.32	6.21	6.16	4.26	3.9975	4.817	4.37	1.82425	66.7191	7.42737e-06	0.000261608
P61961	Ufm1	18	3.89	3.89	5.83	5.69	3.89	3.89	4.25	3.89	1.81	64.5654	0.000524974	0.00359033
P07356	Anxa2	238	5.72	5.67	7.49	7.34	5.68	5.03	6.27	5.34	1.79667	62.6133	6.98032e-05	0.0010794
Q8VEE4	Rpa1	470	4.63	4.91	6.57	6.49	4.84	4.51143	4.83	4.70333	1.79254	62.0211	1.10221e-06	9.98289e-05
P52480	Pkm	105	5.05	4.93	6.66	6.64	4.99	4.62222	5.22	4.5	1.76463	58.1607	1.61577e-05	0.000345647
O55131	Sept7	29	5.44	5.45	7.03	6.86	5.27	4.73	5.78	4.48	1.75333	56.6674	0.00019554	0.00180122
O55131	Sept9	40	5.44	5.45	7.03	6.86	5.27	4.73	5.78	4.48	1.75333	56.6674	0.00019554	0.00180122
Q99K01-4	Pdxdc1	170	4.06	4.06	5.88	5.89	4.06	4.06	4.49	4.06	1.75333	56.6674	1.95663e-06	0.000139923
P07356	Anxa2	316	5.16	5.13	6.92	6.8	5.15	4.64	5.53	5.04	1.75167	56.4504	1.20043e-05	0.000304429
P07356	Anxa2	317	5.16	5.13	6.92	6.8	5.15	4.64	5.53	5.04	1.75167	56.4504	1.20043e-05	0.000304429
P07356	Anxa2	318	5.16	5.13	6.92	6.8	5.15	4.64	5.53	5.04	1.75167	56.4504	1.20043e-05	0.000304429
Q9DBJ1	Pgam1	26	4.49	4.55	6.37	6.2	4.7	4.13	4.98	4.48	1.73	53.7032	9.08436e-05	0.00128591
P16056	Met	1228	5.95	6.09	7.78	7.66	6.06	5.37	6.9	5.59	1.72667	53.2926	0.000332136	0.00273473
P16056	Met	1232	5.95	6.09	7.78	7.66	6.06	5.37	6.9	5.59	1.72667	53.2926	0.000332136	0.00273473
P16056	Met	1233	5.95	6.09	7.78	7.66	6.06	5.37	6.9	5.59	1.72667	53.2926	0.000332136	0.00273473
Q61510	Trim25	277	4.3	4.46	6.03	5.87	4.41	4.07	4.46	3.69	1.71833	52.2797	5.14102e-05	0.000857739
P16627	Hspa1l	43	4.04	4.04	5.83	5.7	4.11	4.04	4.04	4.04	1.71333	51.6813	0.02011	0.0571738
O54724	Ptrf	158	4.49	4.64	6.28	6.22	4.52667	4.16714	4.92	4.51	1.7077	51.0151	4.98507e-06	0.000199753
P29341	Pabpc1	364	4.91	4.82	6.67	6.47	4.71	3.89	6.04	4.97	1.68	47.863	0.00143486	0.00694427
P18760	Cfl1	140	4	3.77	5.93	6.03	4.12	4.05	5.27	4.65	1.67	46.7735	0.000553401	0.00366833
Q9D358	Acp1	132	4.91	4.44	6.52	6.61	5.25	5.13	4.97	4.6775	1.66875	46.6391	1.49591e-05	0.000338717
O35129	Phb2	248	3.81	3.81	5.65	5.54	3.81	3.81	4.54	3.81	1.66333	46.061	1.63555e-05	0.000345647
P49722	Psma2	24	4.23	4.3	5.93	5.9	4.3375	4.085	4.31	4.3	1.65458	45.1423	1.66919e-08	5.29134e-06
P16858	Gapdh	316	4.42	4.18	6.13	5.97	4.46	4.26	4.36	4.72	1.65	44.6684	0.00050627	0.00359033
Q9Z0S1	Bpnt1	293	3.95	3.95	5.65	5.52	4.0625	3.82	4.1	3.96	1.61125	40.8555	0.00313309	0.0132425
Q9CWW6	Pin4	122	4.67	4.63	6.32	6.12	4.2	4.17714	5.45	4.56	1.60548	40.3159	0.000314424	0.00269385
Q8BT07	Cep55	75	4	4	5.74	5.61	4	4	4.42	4	1.605	40.2717	0.000130759	0.00156418
O54724	Ptrf	310	4.96	4.81	6.7	6.42	4.58	4.36857	5.9	5.16	1.5969	39.528	0.00125325	0.00625638
P42932	Cct8	30	4.17	4.16	6.04	5.93	4.41	4.70342	4.87	4.25	1.55776	36.1213	2.3599e-05	0.000440053
Q80X50-5	Ubap2l	859	3.76	3.76	5.47	5.16	3.76	3.76	3.76	3.76	1.555	35.8922	0.0632484	0.129768
P62204	Calm1	100	5.73	5.64	7.32	7.18	5.65	5.22	6.58	5.43	1.54167	34.807	0.000289516	0.00251443
Q69ZN7	Myof	458	5	5.24	6.75	6.67	5.07	4.56	6.08	5.08556	1.53741	34.4673	0.000530551	0.00359033
Q69ZN7	Myof	460	5	5.24	6.75	6.67	5.07	4.56	6.08	5.08556	1.53741	34.4673	0.000530551	0.00359033
Q60932	Vdac1	208	4.17	4.08	5.66	5.58	4.08	4.08	4.08	4.08	1.525	33.4965	0.0067324	0.0242519
P52480	Pkm	370	4.11	3.97	5.94	5.91	4.33	4.70342	4.98	4.39	1.5111	32.4412	0.000166616	0.00173172
P47791	Gsr	151	4.28	4.405	5.77	5.71	4.22	4.1	4.22	4.15	1.51083	32.4215	7.82679e-07	8.81718e-05
Q8VDJ3	Hdlbp	437	4.3	4.45	5.84	5.85	4.17714	4.25	4.66	4.22143	1.5019	31.7618	5.04108e-06	0.000199753
Q91V92	Acly	1063	4.04	4.04	5.74	5.6	4.04	4.04	4.81	4.04	1.50167	31.7444	5.92339e-05	0.000938858
P58252	Eef2	443	3.97	4.079	5.62	5.43	4.01	3.865	4.41	3.9	1.486	30.6196	0.00214033	0.00962389
P49722	Psma2	76	4.3	4.11	6.03	5.86	4.214	3.905	5.27	4.97	1.4835	30.4439	0.000754912	0.00441106
Q6NVE8	Wdr44	548	4.01	4.01	5.56	5.41	4.01	4.01	4.01	4.01	1.475	29.8538	0.0323426	0.0807293
Q00612	G6pdx	401	5.14	5.09	6.68	6.55	5.07	4.74	5.64	5.2	1.46833	29.3991	4.37844e-05	0.000771092
Q9DB77	Uqcrc2	207	4.07	4.12	5.7	5.53	4.025	3.91	4.52	4.24	1.4675	29.3427	0.000630715	0.00392032
Q9EQK5	Mvp	13	4.13556	3.86	5.53	5.38	3.97	3.82	4.19	3.96	1.46574	29.2241	0.00159753	0.00755848
Q9EQK5	Mvp	15	4.13556	3.86	5.53	5.38	3.97	3.82	4.19	3.96	1.46574	29.2241	0.00159753	0.00755848
Q00993	Axl	753	4.49	4.45	5.88	5.85	4.39571	4.314	4.5	4.33	1.45171	28.2953	1.53256e-08	5.29134e-06
Q8BT07	Cep55	377	4.35	4.35	6	6	4.35	4.35	5.54	4.35	1.45167	28.2922
P16056	Met	1001	4.24	3.87	6.04	5.74	4.315	4.70342	5.17	4.3425	1.44985	28.1739	0.00287651	0.0124062
Q91VH6	Memo1	210	4.7	4.6	6.12	5.95	4.53	4.37	4.87	4.46	1.44667	27.9683	0.00161282	0.00757428
P26039	Tln1	70	5.07	5.22	6.57	6.38	4.78	4.4	5.91	4.82	1.44167	27.6482	0.000765326	0.00441106
P26039	Tln1	71	5.07	5.22	6.57	6.38	4.78	4.4	5.91	4.82	1.44167	27.6482	0.000765326	0.00441106
P17182	Eno1	287	4.17	4.17	5.68	5.53	4.17	4.17	4.17	4.17	1.435	27.227	0.0332426	0.0823273
Q9QUR7	Pin1	24	4.31	4.2	5.85	5.65	4.17714	4.25	4.71	4.30143	1.42524	26.6218	0.00348953	0.0144599
Q9QZQ1	Mllt4	980	4.06	3.95	5.47	5.31	3.95	3.95	3.95	3.95	1.42167	26.4038	0.0277047	0.072283
Q8BNY6	Ncs1	115	4.3	4.44	5.66	5.56	3.98667	3.91	4.3	4.2325	1.41514	26.0099	1.13446e-05	0.000304429
P62827	Ran	146	4.24	4.36	5.74	5.54	3.87	3.91	4.69	4.3	1.41167	25.8028	0.000583161	0.0037727
P62827	Ran	147	4.24	4.36	5.74	5.54	3.87	3.91	4.69	4.3	1.41167	25.8028	0.000583161	0.0037727
P52480	Pkm	83	4.28	4.04	5.82	5.83	4.1	4.70342	4.76	4.65	1.40276	25.2792	0.000121546	0.00150446
P97807	Fh	488	4.82	4.66	5.92	5.82	4.42556	4.28286	4.2	4.44167	1.39832	25.0219	1.43751e-05	0.000337549
P68181-4	Prkacb	116	4.29	4.29	5.84	5.79	4.29	4.29	5.09	4.29	1.39167	24.6415	0.000104477	0.00140933
Q08509	Eps8	490	4.25	4.25	5.87	5.4	4.25	4.25	4.25	4.25	1.385	24.2661	0.106999	0.192555
Q61411	Hras1	157	3.54	3.54	5.01	4.83	3.54	3.54	3.54	3.54	1.38	23.9883	0.04146	0.0959329
P07356	Anxa2	24	6.44	6.24	7.6	7.46	6.4	5.9	6.39	5.54	1.37833	23.8964	0.00014969	0.00160853
P07356	Anxa2	30	6.44	6.24	7.6	7.46	6.4	5.9	6.39	5.54	1.37833	23.8964	0.00014969	0.00160853
Q8BHA3	Dtd2	162	4.09	4.17	5.8	5.62	4.22714	4.52	4.75	4.28	1.37048	23.468	0.00061705	0.00387496
P99026	Psmb4	102	4.54	4.43	5.87	5.8	4.28	4.275	5.03	4.27	1.36417	23.1295	5.11319e-05	0.000857739
Q9Z108	Stau1	404	3.81	3.81	5.34	5.14	3.81	3.81	4.23	3.81	1.36	22.9087	0.00646891	0.0237577
Q8BK63	Csnk1a1	294	3.95	4.05	5.52	5.26	4.125	3.82	4.27	3.98	1.3575	22.7772	0.0254057	0.0682508
Q8CBW3	Abi1	23	3.67	3.67	5.09	4.96	3.67	3.67	3.67	3.67	1.355	22.6464	0.0305156	0.0773875
Q9Z1Z0	Uso1	655	4.1	4.1	5.65	5.59	4.1	4.1	5.11	4.1	1.35167	22.4733	0.00039853	0.00319833
P70248	Myo1f	438	4.31	4.2	5.73	5.58	4.26	4.3	4.77	4.05	1.34	21.8776	0.000175662	0.0017851
P06151	Ldha	239	4.95	5.01	6.3	6.13	4.64	4.37	5.26	5.03	1.33833	21.7938	0.000252928	0.00227258
P26039	Tln1	127	3.81	3.81	5.34	5.32	3.81	3.81	4.92	3.81	1.335	21.6272	0.000782765	0.00447093
Q9CX56	Psmd8	318	3.99	3.99	5.38	5.22	3.99	3.99	3.99	3.99	1.31	20.4174	0.0388293	0.0928973
Q9JIF0	Prmt1	309	4.56	3.95	5.87	5.74	4.36	4.70342	5.35	4.05	1.30943	20.3906	0.00110425	0.00567504
Q9D684	Rin2	799	3.91	3.88	5.26	5.11	3.88	3.88	3.88	3.88	1.3	19.9526	0.035909	0.0872273
Q9CQ22	Lamtor1	140	4.19	4.09	5.83	5.75	4.345	4.70342	5.32	4.295	1.29943	19.9264	0.000753702	0.00441106
P09055	Itgb1	783	4.6	4.38	5.88	5.6	4.32	4.3	4.79	4.28	1.295	19.7242	0.0208176	0.0585958
Q9DCN2	Cyb5r3	80	4.33	4.33	5.84	5.77	4.33	4.33	5.45	4.33	1.28833	19.4238	0.000822932	0.00457666
P01899	H2-D1	344	4.94	4.82	6.11	5.96	4.66	4.47	4.89	4.74	1.28167	19.1279	0.00103379	0.00543195
P53810	Pitpna	141	4.54	4.52	5.74	5.69	4.41	4.2	4.65	4.28	1.28167	19.1279	2.77208e-06	0.00017575
Q99KR3	Lactb2	246	3.8	3.94	5.14	5.05	3.8	3.8	3.8	3.8	1.27167	18.6925	0.00472199	0.0182545
Q3UHC7	Dab2ip	833	4.63	4.25	5.59	5.57	4.25	4.25	4.25	4.25	1.26667	18.4785	4.04391e-06	0.000183131
Q9QXS1	Plec	3784	4.35667	4.18667	5.77	5.64	4.51	4.70342	5.06	3.91	1.25054	17.805	0.000411028	0.00321718
Q9QXS1	Plec	3786	4.35667	4.18667	5.77	5.64	4.51	4.70342	5.06	3.91	1.25054	17.805	0.000411028	0.00321718
Q8BHL4	Gprc5a	346	3.79	3.79	5.14	4.93	3.79	3.79	3.79	3.79	1.245	17.5792	0.0535641	0.115903
Q99JZ7	Errfi1	340	3.97	4	5.38	5.06	3.97	3.97	3.97	3.97	1.245	17.5792	0.0811111	0.154652
P20152	Vim	117	5.33	5.38	6.48	6.36	4.91	4.81	5.61	5.03	1.24167	17.4448	0.000115506	0.00146461
P31786	Dbi	29	5.46	5.5	6.49	6.33	4.95	4.49	5.58	5.05	1.23833	17.3114	0.000617304	0.00387496
Q9QY36	Naa10	145	4.05	4.05	5.34	5.22	4.05	4.05	4.05	4.05	1.23	16.9824	0.03103	0.0783786
O70194	Eif3d	318	4	4.02	5.2	5.12	3.99	3.82	3.82	3.955	1.22583	16.8203	0.000186512	0.00180122
Q8K1E6	Alkbh3	127	4.48	4.1	5.48	5.3	4.0725	3.96	4.03	4.35333	1.22403	16.7505	0.002132	0.00962389
Q9ER73	Elp4	181	3.84	3.84	5.13	4.98	3.84	3.84	3.84	3.84	1.215	16.4059	0.0392477	0.093195
P63325	Rps10	12	4.98	5.33	6.29	6.14	4.803	4.64	5.12	5.157	1.21	16.2181	0.0002545	0.00227258
P14206	Rpsa	39	3.99	3.99	5.21	5.17	3.99	3.99	3.99	3.99	1.2	15.8489	0.0106093	0.0354017
O70250	Pgam2	92	4.11	4.11	5.45	5.36	4.11	4.11	4.69	4.11	1.19833	15.7882	2.98483e-05	0.00054068
P30999	Ctnnd1	96	4.86	4.56	6.44	5.97	4.66	4.47	6.07	5.43	1.19667	15.7278	0.0293527	0.0748974
Q8R2Q8	Bst2	6	4.51	4.14	5.56	5.23	4.14	4.14	4.14	4.14	1.19333	15.6075	0.0574957	0.122323
P17182	Eno1	25	5.54	5.55	6.71	6.59	5.34	5.19	5.59	5.54	1.19167	15.5477	0.000289151	0.00251443
Q9WUM4	Coro1c	301	4.39	4.67	5.52	5.52	4.30833	4.18714	3.97	4.52667	1.17798	15.0652
Q91YR1	Twf1	309	4.46	4.21	5.54	5.43	4.25	4.21	4.32	4.43	1.17167	14.848	0.00116181	0.00589269
P97384	Anxa11	480	4.26	4.26	5.42	5.43	4.26	4.26	4.26	4.26	1.165	14.6218	0.00273226	0.0118647
P70175	Dlg3	840	4.41	4.41	5.66	5.48	4.41	4.41	4.41	4.41	1.16	14.4544	0.0492942	0.109162
Q8K212	Pacs1	249	4.1	4.26	5.29	5.21	4.09	3.82	4.27	4.02	1.15667	14.3439	1.01103e-05	0.000304429
O55131	2007-09-01	79	4.5	4.5	5.76	5.55	4.5	4.5	4.5	4.5	1.155	14.2889	0.0577159	0.122381
P10126	Eef1a1	29	5.27	5.35	6.26	6.1	3.42	4.7	5.83	5.61	1.15	14.1254	0.0229215	0.0621035
P70460	Vasp	39	5.47	5.23	6.56	6.36	4.91	4.71	5.98	5.56	1.15	14.1254	0.00178433	0.00825741
Q00993	Axl	815	4.66	4.35	5.62	5.46	4.35	4.35	4.35	4.35	1.13833	13.751	0.00772951	0.0271306
Q8BHL5-3	Elmo2	48	4.9	4.65	5.88	5.74	4.63	4.33	4.77	4.78	1.13333	13.5936	0.000457128	0.00336999
Q03145	Epha2	773	3.9	4.123	5.75	5.43	4.47	4.52	4.9	4.84	1.13117	13.5259	0.0119095	0.0383281
Q80UL9	Amica1	334	3.68	3.68	4.82	4.8	3.68	3.68	3.68	3.68	1.13	13.4896	0.00563366	0.0213877
O88342	Wdr1	238	5.09	4.94	6.09	6	4.86	4.71	4.92	4.97	1.13	13.4896	8.31923e-05	0.00125581
Q91YR9	Ptgr1	262	3.92	3.92	5.15	5.08	3.92	3.92	4.32	3.92	1.12833	13.438	6.44137e-06	0.000240225
Q99LI8	Hgs	132	4.9	4.91	5.97	5.85	4.32	4.35	5.24	5	1.12333	13.2841	0.000472174	0.0034409
P30999-3	Ctnnd1	883	3.7	3.47	4.83	4.42	3.47	3.47	3.47	3.47	1.11667	13.0818	0.105783	0.191073
A2AF47	Dock11	57	4	4	5.32	5.16	4.4	3.82	4.5	4.0525	1.11125	12.9196	0.000525094	0.00359033
P97434-2	Mprip	944	4.24	3.93	5.3	5.18	4.186	3.985	4.36	4.1	1.1065	12.7791	0.000341452	0.00277539
Q8CI94	Pygb	197	3.84	3.73	4.92	4.78	3.73	3.73	3.73	3.73	1.10167	12.6377	0.0294155	0.0748974
Q78PY7	Snd1	533	3.84	3.84	5	4.87	3.84	3.84	3.84	3.84	1.095	12.4451	0.0377459	0.0909921
P97465	Dok1	336	4.73	3.74	5.68	5.43	4.46667	4.23	5.21	4.41	1.09056	12.3184	0.00455753	0.0177268
P97465	Dok1	340	4.73	3.74	5.68	5.43	4.46667	4.23	5.21	4.41	1.09056	12.3184	0.00455753	0.0177268
P62806	Hist1h4a;	52	3.76	3.76	4.97	4.8	3.76	3.76	3.99	3.76	1.08667	12.2086	0.0214255	0.0588627
Q4JIM5	Abl2	459	4.19	4.08	5.58	5.3	4.188	4.52	4.78	4.38429	1.08295	12.1047	0.017254	0.050179
Q9Z0P5	Twf2	309	4.86	4.8	5.83	5.76	4.54	4.5	4.92	4.653	1.08283	12.1013	9.90538e-06	0.000304429
A2RT91	Ankar	999	5.05	5.97	6.13	5.87	4.64	4.29	4.92	4.67	1.07667	11.9307	0.00753386	0.0268341
P40124	Cap1	353	4.61	4.54	5.77	5.59	4.07	4.27	5.2	4.97	1.07	11.749	0.00158863	0.00755848
O35643	Ap1b1	894	4.08	4.08	5.11	4.96	3.99	3.82	3.95	3.89	1.06667	11.6591	0.0113724	0.0373581
P46664	Adss	236	4.34	4.34	5.71	5.1	4.34	4.34	4.34	4.34	1.065	11.6145	0.177566	0.294703
Q62351	Tfrc	20	4.37	4.32	5.44	5.27	4.12667	4.03	4.49	4.43	1.06056	11.4962	0.00362548	0.0148294
Q8BKX1	Baiap2	164	4.45	4.45	5.58	5.44	4.45	4.45	4.45	4.45	1.06	11.4815	0.04198	0.0966605
Q9JHU4	Dync1h1	3377	4.38	4.38	5.56	5.32	4.38	4.38	4.38	4.38	1.06	11.4815	0.0717646	0.141301
Q9QXS1	Plec	2833	4.61	4.43	5.73	5.56	4.38	4.23	5.16	4.72	1.05667	11.3937	0.000832206	0.00458799
P14206	Rpsa	139	4.67	4.49	5.73	5.66	4.69	4.58	4.73	4.68	1.055	11.3501	8.69757e-05	0.00128239
Q9QZD9	Eif3i	308	3.43	3.43	4.55	4.42	3.43	3.43	3.43	3.43	1.055	11.3501	0.0391735	0.093195
P97465	Dok1	361	5.57	5.18	6.29	6.22	5.18	4.96	5.43	4.89	1.05333	11.3066	0.000104139	0.00140933
Q99NH2	Pard3	489	4.37	4.41	5.59	5.5	4.20857	4.34667	4.95	4.68	1.05079	11.2407	0.000123394	0.00150446
Q921Q7	Rin1	35	5.34	4.98	6.05	5.91	4.49	4.21	5.32	5.27	1.045	11.0917	0.00253527	0.0112403
Q08509	Eps8	539	3.96	3.96	5.01	4.98	3.96	3.96	3.96	3.96	1.035	10.8393	0.00922573	0.0314468
Q61214	Dyrk1a	140	4.63	4.92	5.63	5.36	4.27	4.16	4.24	4.61	1.02333	10.552	0.0123502	0.0389138
Q61214	Dyrk1a	145	4.63	4.92	5.63	5.36	4.27	4.16	4.24	4.61	1.02333	10.552	0.0123502	0.0389138
Q99JZ7	Errfi1	393	5.94	6.27	6.45	6.15	4.43	4.68	5.3	5.07	1.01833	10.4312	0.0212312	0.0587798
Q99JZ7	Errfi1	394	5.94	6.27	6.45	6.15	4.43	4.68	5.3	5.07	1.01833	10.4312	0.0212312	0.0587798
Q3U7R1	Esyt1	809	5.35	5.43	6.19	6.21	4.87	4.7	5.52	5.23	1.01667	10.3912	0.000601955	0.00385495
Q99JY9	Actr3	109	4.01	4.01	5.06	4.99	4.01	4.01	4.01	4.01	1.015	10.3514	0.0219437	0.0597095
Q3UQN2	Fcho2	675	4.12	4.12	5.19	5.11	4.12	4.12	4.22	4.12	1.01333	10.3118	0.0095056	0.0322276
P42208	2002-09-01	17	4.23	4.23	5.73	5.16	4.23	4.23	5.45	4.23	1.01167	10.2723	0.0928665	0.172661
Q8BMS1	Hadha	675	3.99	3.99	5.01	4.99	3.99	3.99	3.99	3.99	1.01	10.2329	0.00630296	0.0233689
Q03145	Epha2	922	4.3	3.94	5.09	4.9	3.94	3.94	3.94	3.94	0.995	9.88553	0.0147116	0.0435849
P47753	Capza1	198	3.8	3.8	4.85	4.73	3.8	3.8	3.8	3.8	0.99	9.77237	0.0385359	0.0925445
O35382	Exoc4	324	4.21	4.21	5.3	5.1	4.21	4.21	4.21	4.21	0.99	9.77237	0.0640877	0.130229
Q9JLJ2	Aldh9a1	477	4.06	4.06	5.14	4.94	4.06	4.06	4.06	4.06	0.98	9.54993	0.0647371	0.130711
P40142	Tkt	275	5.38	5.29	5.86	6	5.08	4.96	4.63	4.37	0.978333	9.51335	0.00133387	0.0066068
Q03145	Epha2	792	3.76	3.76	4.82	4.65	3.76	3.76	3.76	3.76	0.975	9.44061	0.0553602	0.118576
Q62167	Ddx3x	462	4.38	4.38	5.35	5.36	4.38	4.38	4.38	4.38	0.975	9.44061	0.00326469	0.0136172
Q9D0F9	Pgm1	353	4.63	4.54	5.71	5.5	4.25	4.3275	5.23	4.82	0.972083	9.37742	0.00307004	0.0131514
Q9JM76	Arpc3	47	5.19	5.29	5.91	5.75	4.82	4.88	4.56	4.41	0.971667	9.36843	0.00110994	0.00567504
Q9JM76	Arpc3	48	5.19	5.29	5.91	5.75	4.82	4.88	4.56	4.41	0.971667	9.36843	0.00110994	0.00567504
Q8CFE6	Slc38a2	28	4.59	4.59	5.69	5.43	4.59	4.59	4.59	4.59	0.97	9.33254	0.0848148	0.160186
Q68FD5	Cltc	1487	4.62	4.6	5.41	5.27	4.16	4.03	4.52	4.36	0.958333	9.08518	0.000519148	0.00359033
Q9EQ32	Pik3ap1	694	5.92	5.53	5.93	6.02	4.38	4.35	5.48	4.46	0.955	9.01571	0.0200946	0.0571738
P30999	Ctnnd1	904	4.21	4.21	5.4	4.93	4.21	4.21	4.21	4.21	0.955	9.01571	0.153603	0.261084
Q8VIJ6	Sfpq	480	4.156	3.87	5.03	4.82	4.04	4.06	4.11	3.63	0.947333	8.85795	0.012088	0.0387061
Q6P549	Inppl1	987	6.49	6.3	6.91	6.71	5.79	5.49	5.55	5.57	0.945	8.81049	0.00374854	0.0151374
P50396	Gdi1	229	4.05	4.05	5.01	4.98	4.05	4.05	4.05	4.05	0.945	8.81049	0.0101042	0.0340749
Q8R1F1	Fam129b	397	4.48	4.48	5.49	5.36	4.48	4.48	4.48	4.48	0.945	8.81049	0.0437198	0.0991258
P13439	Umps	37	3.98	3.92	5.08	4.98	4.2525	3.98	4.36	4.02	0.944583	8.80204	0.000107538	0.00142039
P97465	Dok1	295	4.9	4.56	5.53	5.51	4.67	4.32	4.35	4.66	0.943333	8.77674	0.000115435	0.00146461
Q01853	Vcp	644	3.88	3.88	4.9	4.72	3.88	3.88	3.88	3.88	0.93	8.51138	0.0614171	0.127667
Q60902	Eps15l1	30	3.67	3.67	4.69	4.5	3.67	3.67	3.67	3.67	0.925	8.41395	0.0651541	0.131136
Q9CX00	Ist1	43	3.72	3.75	4.73	4.7	3.725	3.74	3.79	4.01667	0.924722	8.40857	1.98629e-06	0.000139923
P17182	Eno1	44	6.2	6.12	7.06	6.91	5.98	5.86	6.2	6.01	0.923333	8.38172	0.00670149	0.0242519
Q8BPM0	Daam1	911	3.81	3.81	4.75	4.7	3.81	3.81	3.81	3.81	0.915	8.22243	0.0173897	0.0503427
P52795	Efnb1	342	4.74	4.42	5.75	5.29	4.82	4.55	4.49	4.6225	0.912917	8.18308	0.136792	0.236957
Q3TEW6	Mpzl1	242	5.46	5.18	6.14	6.16	5.34	5.02	5.47	4.96	0.911667	8.15956	0.000142444	0.00158438
O88447	Klc1	358	4.61	4.61	5.55	5.49	4.61	4.61	4.61	4.61	0.91	8.12831	0.0209799	0.0585958
Q9CQF3	Nudt21	40	3.93	3.93	4.91	4.76	3.93	3.93	3.93	3.93	0.905	8.03526	0.0526383	0.114683
Q9ER72	Cars	352	4.31	4.31	5.3	5.13	4.31	4.31	4.31	4.31	0.905	8.03526	0.0596181	0.125159
P11499	Hsp90ab1	484	4.71	4.58	5.55	5.34	4.27	4.23	4.82	4.66	0.9	7.94328	0.00774548	0.0271306
Q9D0I9	Rars	384	3.86	3.86	4.83	4.69	3.86	3.86	3.86	3.86	0.9	7.94328	0.0494154	0.109162
Q80TH2-2	Erbb2ip	1097	4.21	3.91	5.36	4.99	4.555	3.44	5.04	4.52	0.895833	7.86744	0.0341147	0.0838321
O88342	Wdr1	72	4.14	4.07	5.26	5.11	4.33	4.09	4.84	4.27	0.895	7.85236	0.00100948	0.00537823
P26231	Ctnna1	177	4.03	4	5.06	4.94	4.14	4.06	4.16	4.26	0.891667	7.79232	0.0066526	0.0242399
Q03145	Epha2	961	4.35	4.35	5.35	5.13	4.35	4.35	4.35	4.35	0.89	7.76247	0.0782863	0.152719
P29351-2	Ptpn6	538	3.8	3.8	4.97	4.44	3.8	3.8	3.9	3.8	0.888333	7.73274	0.183339	0.303491
P97465	Dok1	397	4.74	4.51	5.45	5.43	4.375	4.30571	4.86	4.57875	0.878423	7.55827	0.000140912	0.00158438
P68372	Tubb4b	340	4.13	4.28	5.36	5.14	4.47	4.15	4.66	4.575	0.8725	7.4559	0.0131453	0.0406147
P52332	Jak1	1033	4.46	4.396	5.31	5.2	4.26	4.15	4.54	4.50667	0.869556	7.40552	0.00053232	0.00359033
P16858	Gapdh	328	3.85	3.85	4.8	4.63	3.85	3.85	3.85	3.85	0.865	7.32825	0.0623578	0.128778
Q61846	Melk	4	3.85	3.85	4.73	4.69	3.85	3.85	3.85	3.85	0.86	7.24436	0.0148024	0.04365
P32233	Drg1	313	3.88	3.88	4.84	4.63	3.88	3.88	3.88	3.88	0.855	7.16143	0.0777919	0.152222
Q3TEW6	Mpzl1	264	4.71	4.46	5.31	5.18	4.13	3.88	5.07	4.12	0.85	7.07946	0.00455182	0.0177268
P05202	Got2	96	4.16	4.16	5.01	5.01	4.16	4.16	4.16	4.16	0.85	7.07946
Q99J08	Sec14l2	36	4.15	4.15	5.01	4.98	4.15	4.15	4.15	4.15	0.845	6.99842	0.0112998	0.0373127
P14869	Rplp0	24	4.4	4.34	5.35	5.15	4.13	4.15	4.69	4.73	0.843333	6.97161	0.00619471	0.0231758
Q91ZU6-4	Dst	5837	4.26	4.26	5.3	4.9	4.26	4.26	4.26	4.26	0.84	6.91831	0.148806	0.254293
O54967-3	Tnk2	859	5.06	4.84	5.85	5.55	4.47375	4.48	5.32	5	0.837708	6.8819	0.0265826	0.0702223
O54967-3	Tnk2	860	5.06	4.84	5.85	5.55	4.47375	4.48	5.32	5	0.837708	6.8819	0.0265826	0.0702223
Q8CFE6	Slc38a2	41	4.28	4.13	5.05	5	4.05333	4.06	4.32	4.35375	0.825486	6.69092	9.4839e-06	0.000304429
P05202	Got2	75	3.9	3.9	4.83	4.61	3.9	3.9	3.9	3.9	0.82	6.60693	0.0848934	0.160186
Q6ZWU9	Rps27	31	4.56	4.53	5.42	5.16	4.40833	4.29833	4.56	4.496	0.814556	6.52462	0.0753763	0.147952
Q99KJ8	Dctn2	314	3.89	4.07	4.94	4.83	4.22333	4.0975	4.24	3.91	0.813194	6.50421	0.000741062	0.00441106
Q05910	Adam8	761	4.1	4.1	4.98	4.82	4.1	4.1	4.1	4.1	0.8	6.30957	0.063451	0.129768
Q8CBW3	Abi1	428	4.37	4.37	5.26	5.11	4.37	4.37	4.37	4.46	0.8	6.30957	0.0510187	0.111537
P26039	Tln1	26	5.11	4.76	5.85	5.67	4.71	4.47	5.4	5.37	0.79	6.16595	0.00516573	0.0197293
P62301	Rps13	38	3.77	3.77	4.7	4.51	3.77	3.77	4.06	3.77	0.786667	6.11881	0.0336011	0.0828914
Q00612	G6pdx	503	4.58	4.23	5.37	5.13	4.2	4.09	5.02	4.67	0.785	6.09537	0.0123984	0.0389138
Q00612	G6pdx	507	4.58	4.23	5.37	5.13	4.2	4.09	5.02	4.67	0.785	6.09537	0.0123984	0.0389138
Q5SSZ5	Tns3	354	5.01	4.672	5.47	5.37	4.88	4.47857	4.23	4.6	0.774905	5.95532	0.000800819	0.00453321
Q91V92	Acly	672	5.91	5.88	6.34	6.25	5.41	5.34	5.29	5.31	0.771667	5.91108	0.000944214	0.00511651
O88712	Ctbp1	76	4.59	4.08	4.97	4.9	4.08	4.08	4.08	4.08	0.77	5.88844	0.000160342	0.00169428
P04223	H2-K1	342	4.21222	3.92	5.1	5.06	4.64	3.985	4.64	4.468	0.76913	5.87665	0.00181032	0.00831699
Q03145	Epha2	589	5.3	5.3	6.18	5.95	4.97	4.88	5.68	5.67	0.765	5.82103	0.0117391	0.038167
Q03145	Epha2	595	5.3	5.3	6.18	5.95	4.97	4.88	5.68	5.67	0.765	5.82103	0.0117391	0.038167
Q9D6R2	Idh3a	121	4.28222	3.84	4.96	5.03	4.212	4.02	4.5	4.53	0.764296	5.81161	0.000667564	0.00403082
P63168	Dynll1	65	3.87	4.2	5.1	4.97	4.3475	4.06	4.75	4.39857	0.763988	5.80748	0.00167034	0.00778673
O88792	F11r	281	3.53	3.48	4.78	4.33	3.56	3.58	4.37556	4.34333	0.743519	5.54011	0.100738	0.183942
P25444	Rps2	133	4.74	4.69	5.29	5.21	4.32	4.19	4.84	4.3	0.736667	5.45339	0.00088376	0.0048302
Q69ZN7	Myof	507	4.85	4.85	5.65	5.52	4.85	4.85	4.85	4.85	0.735	5.4325	0.0561536	0.11987
Q99NH2	Pard3	1123	4.08	4.08	5.04	4.67	4.08	4.08	4.08	4.33	0.733333	5.4117	0.142663	0.245784
P14234	Fgr	400	5.52	4.58	5.73	5.43	4.74	4.97	4.59	4.7	0.73	5.37032	0.0357519	0.0871796
Q3UPL0	Sec31a	803	3.37	3.4	4.71	4.54	4.1	3.83333	4.52	4.16333	0.727222	5.33608	0.0118113	0.0382059
P08249	Mdh2	56	4.28	4.3	5.13	4.87	4.1025	4.125	4.39	4.44375	0.726458	5.3267	0.0714314	0.141301
Q80UP8	Slc20a2	377	4.2	4.2	4.97	4.87	4.2	4.2	4.2	4.2	0.72	5.24807	0.0441388	0.0995873
Q9JMH6	Txnrd1	245	3.82	3.86	4.83	4.64	3.885	3.96	4.18	4.39	0.719167	5.23801	0.0105408	0.0353592
P35235	Ptpn11	62	5.51	5.51	6.02	5.8	4.97	4.85	5.23	5.08	0.718333	5.22797	0.0145402	0.0434523
Q9CRB9	Chchd3	179	4.59	4.59	5.32	5.29	4.59	4.59	4.59	4.59	0.715	5.188	0.0133537	0.0408997
P51881	Slc25a5	191	4.11	4.11	5.05	4.79	4.14	4.06	4.58	4.24	0.713333	5.16813	0.0509984	0.111537
P51881	Slc25a5	195	4.11	4.11	5.05	4.79	4.14	4.06	4.58	4.24	0.713333	5.16813	0.0509984	0.111537
Q9Z0U1	Tjp2	1095	4.69	4.26	5.23	4.9	4.23	4.02	4.48	4.44	0.711667	5.14833	0.0800202	0.154588
P17225	Ptbp1	126	4.2	4.26	5.27	5.1	4.3	4.70342	4.92	4.5	0.70443	5.06326	0.00489638	0.018814
O35219	Kcnh2	675	4.41	4.41	5.37	5.27	4.41	4.41	5.73	4.41	0.69	4.89779	0.0251419	0.0678296
Q61035	Hars	115	4.15	4.15	4.94	4.74	4.15	4.15	4.15	4.15	0.69	4.89779	0.0916258	0.170855
Q61382	Traf4	204	4.19	4.20556	4.92	4.86	3.88	4.01	4.3	4.64	0.685741	4.84999	0.0010367	0.00543195
O08553	Dpysl2	32	4.7	4.66	5.29	5.34	4.57	4.5	4.638	4.732	0.681667	4.8047	1.95868e-05	0.000388063
Q06335	Aplp2	682	4	4.04	4.72	4.8	3.89	4.70342	3.79	4.13	0.667763	4.65332	0.00321555	0.0135011
Q9D8Y0	Efhd2	83	4.7	4.01	5.05	4.9	4.435	3.95	4.519	4.26778	0.66137	4.58533	0.00432037	0.0171194
O08908	Pik3r2	458	5.33	5.19	5.42	5.36	4.33	4.42	4.35	4.77	0.658333	4.55337	0.0141714	0.0425814
O08908	Pik3r2	461	5.33	5.19	5.42	5.36	4.33	4.42	4.35	4.77	0.658333	4.55337	0.0141714	0.0425814
P20491	Fcer1g	65	5.4	4.77	5.62	5.47	4.6	4.59	5.21	4.79	0.651667	4.48401	0.00621433	0.0231758
P13864	Dnmt1	973	4.06	4.06	4.77	4.65	4.06	4.06	4.06	4.06	0.65	4.46684	0.0585988	0.123427
P19157	Gstp1	8	4.62	4.62	5.37	5.17	4.62	4.62	4.62	4.62	0.65	4.46684	0.0971796	0.179023
P14234	Fgr	168	4.63	4.53	5.068	4.94	4.26	4.23	4.21	4.34833	0.635944	4.32459	0.00312593	0.0132425
Q9ERG0	Lima1	427	4.14	4.14	4.98	4.81	4.14	4.14	4.88	4.14	0.631667	4.2822	0.00795593	0.0277146
P98083	Shc1	423	5.49	5.1	5.81	5.61	5.06	4.83	5.09	4.91	0.63	4.2658	0.0187573	0.0538104
Q8BHD7	Ptbp3	98	4.01	4.01	4.72	4.64	4.01	4.01	4.27	4.01	0.626667	4.23318	0.00065847	0.00401413
P26039	Tln1	1737	4.43	4.48	5.13	4.99	4.43	4.43	4.43	4.43	0.621667	4.18472	0.0679314	0.135011
Q9DCT8	Crip2	77	4.63	4.63	5.46	5.04	4.63	4.63	4.63	4.63	0.62	4.16869	0.207908	0.334234
Q61140	Bcar1	253	5.06	4.74	5.41	5.3	4.51	4.81	4.36	4.96	0.615	4.12098	0.0023887	0.010665
Q91YT8	Tmem63a	774	3.84	3.84	4.73	4.36	3.84	3.84	4.39	3.84	0.613333	4.10519	0.132091	0.229441
P20152	Vim	53	5.11	4.82	5.56	5.22	4.24	4.17	5.33	5.05	0.603333	4.01175	0.0804638	0.154588
P20152	Vim	61	5.11	4.82	5.56	5.22	4.24	4.17	5.33	5.05	0.603333	4.01175	0.0804638	0.154588
Q4VAA2	Cdv3	213	4.39	4.39	5.21	4.77	4.39	4.39	4.39	4.39	0.6	3.98107	0.223737	0.352322
Q8C180	Frs2	306	4.56	4.56	5.37	4.94	4.56	4.56	4.56	4.56	0.595	3.9355	0.220745	0.349008
Q5SNZ0	Ccdc88a	1801	3.98	3.98	4.79	4.55	3.98	3.98	4.6	3.98	0.586667	3.86071	0.0399603	0.094533
Q9WU78-3	Pdcd6ip	732	4.26	4.26	5.06	4.71	4.26	4.26	4.49	4.26	0.586667	3.86071	0.170637	0.284694
P70315	Was	293	5.53	5.32	5.51	5.36	4.653	4.32	4.9	4.37	0.586167	3.85626	0.0357035	0.0871796
Q3UMF0	Cobll1	570	4.26	4.26	5.21	4.48	4.26	4.26	4.26	4.26	0.585	3.84592	0.355126	0.531014
Q91VR5	Ddx1	628	4.49	4.49	5.15	5	4.49	4.49	4.49	4.49	0.585	3.84592	0.0811751	0.154652
Q80W68	Kirrel	604	4.52	4.59	5.09	4.87	4.25	4.21	4.39	4.42	0.583333	3.83119	0.0606872	0.126982
Q08509	Eps8	524	4.11	3.95	5.06	4.81	4.82169	3.44	5.23	4.57	0.581384	3.81403	0.0937621	0.173816
Q80W68	Kirrel	637	4.78	4.72	5.15	4.89	4.29	4.21	4.558	4.08	0.580333	3.80481	0.0473906	0.106168
P48025	Syk	317	5.79	5.48	5.78	5.45	4.55	4.659	4.97	4.78	0.576833	3.77427	0.0863719	0.162011
P23242	Gja1	313	4.56	4.29	5.08	4.80222	4.36	4.2525	4.14	4.61	0.572361	3.73561	0.0915019	0.170855
Q68FD5	Cltc	899	4.35	4.23	5.07	4.94	4.41333	4.17	4.68	4.76	0.571111	3.72487	0.00402015	0.01603
Q68FD5	Cltc	900	4.35	4.23	5.07	4.94	4.41333	4.17	4.68	4.76	0.571111	3.72487	0.00402015	0.01603
Q80W68	Kirrel	756	4.26	4.48	4.9	4.62	4.0625	3.84	4.25	4.27	0.56625	3.68341	0.0812289	0.154652
P26041	Msn	205	4.22	4.22	4.91	4.66	4.22	4.22	4.22	4.22	0.565	3.67282	0.138612	0.239456
P10107	Anxa1	21	3.9	3.9	4.6	4.32	3.9	3.9	3.9	3.9	0.56	3.63078	0.155958	0.264378
P23242	Gja1	247	3.98	3.98	4.73	4.35	3.98	3.98	3.98	3.98	0.56	3.63078	0.208237	0.334234
P26040	Ezr	270	4.39	4.29	5.05	4.82	4.20333	4.13333	4.68	4.58	0.555556	3.59381	0.0476688	0.106415
O08992	Sdcbp	92	3.99	4.15857	4.82	4.5	4.08333	3.9	4.29	4.217	0.553516	3.57697	0.143929	0.246623
P98078	Dab2	170	4.35	4.29	4.91	4.76	4.58	4.2025	4.3925	3.91	0.5475	3.52777	0.00830905	0.0285061
A2AB59-2	Arhgap27	28	5.61	5.12	5.45	5.52	4.94	4.86	4.68	4.42	0.546667	3.52101	0.0209256	0.0585958
Q3U1F9	Pag1	224	4.92	4.3	4.94	4.7	4.19	4.33	4.02	3.89	0.545	3.50752	0.0414064	0.0959329
O35350	Capn1	387	4.44	4.44	5.04	4.93	4.44	4.44	4.44	4.44	0.545	3.50752	0.0640293	0.130229
Q64727	Vcl	822	5.14	5.05	5.71	5.65	4.74	4.71	5.42	5.77	0.541667	3.4807	0.0218855	0.0597095
Q68FF6	Git1	554	4.26	4.26	5.34	4.26	4.26	4.26	4.26	4.26	0.54	3.46737	0.5	0.547496
Q03265	Atp5a1	343	4.48	4.48	5.09	4.95	4.48	4.48	4.48	4.48	0.54	3.46737	0.0820671	0.15578
Q9WVA4	Tagln2	192	3.74	3.74	4.46	4.09	3.74	3.74	3.74	3.74	0.535	3.42768	0.211946	0.338472
P25911	Lyn	397	5.55	4.88	5.38	5.19	4.65	4.69	4.81	3.94	0.531667	3.40147	0.0609727	0.12716
O54885	Tyrobp	92	4.92	4.24	4.97	4.79	4.24	4.24	4.24	4.24	0.526667	3.36253	0.0182858	0.0526963
Q922K9	Frk	53	5.3	5.28	5.81	5.66	5.32	5.32	4.91	5.13	0.525	3.34965	0.0154109	0.0452337
Q61879	Myh10	1415	4.79	4.78	5.405	5.298	4.62	4.69	5.03	5.11	0.514833	3.27215	0.002635	0.0115213
Q9QXS1	Plec	407	4.44	4.37	4.88	4.82	4.175	4.17	4.40778	4.45556	0.513611	3.26296	0.000189406	0.00180122
P68134	Acta1	71	4.82	4.7	5.22	5.15	4.81	4.33	4.65	4.748	0.508667	3.22602	0.00081336	0.00456345
Q3U1Z5	Gpsm3	107	4.04	4.04	4.8	4.29	4.04	4.04	4.04	4.04	0.505	3.1989	0.297684	0.453681
Q61792	Lasp1	57	3.99	3.99	4.47	4.52	3.99	3.99	3.99	3.99	0.505	3.1989	0.0314901	0.0792251
Q8JZQ9	Eif3b	438	4.84	4.85	5.09	4.97	4.45	4.51	4.21	4.31	0.501667	3.17444	0.0073075	0.0261749
P97465	Dok1	450	5.14	4.72	5.65	5.24	4.39	4.34	5.86	5.23	0.498333	3.15017	0.186449	0.307835
P26450	Pik3r1	467	5.48	5.36	5.8	5.67	4.99	4.97	5.1	5.55	0.493333	3.11411	0.00831804	0.0285061
P26450	Pik3r1	470	5.48	5.36	5.8	5.67	4.99	4.97	5.1	5.55	0.493333	3.11411	0.00831804	0.0285061
P35601	Rfc1	750	4.3	4.3	4.84	4.74	4.3	4.3	4.3	4.3	0.49	3.0903	0.0647371	0.130711
Q91YM2	Arhgap35	1105	6.45	6.46	6.72	6.6	6.13	5.95	6.1	5.95	0.486667	3.06667	0.00605741	0.0228595
Q61140	Bcar1	271	4.58	4.35	5	4.74	4.35	4.35	4.35	4.35	0.481667	3.03156	0.143887	0.246623
Q62261	Sptbn1	1680	4.34	4.19	4.72	4.67	3.98	4.05833	4.31	4.41	0.480278	3.02188	0.000658374	0.00401413
P26450	Pik3r1	463	5.45	5.34	5.78	5.64	4.99	4.97	5.1	5.54	0.478333	3.00838	0.0109809	0.0364496
Q9JJ28	Flii	737	3.83	4.11	4.88	3.83	3.83	3.83	3.83	3.83	0.478333	3.00838	0.528927	0.571278
P28867	Prkcd	311	6.4	5.93	6.22	6.17	5.78	5.56	5.54	5.11	0.475	2.98538	0.0434047	0.0989877
P18052	Ptpra	825	5.84	5.57	5.98	6.1	5.77	5.5	5.5	5.26	0.466667	2.92864	0.00648277	0.0237577
O88811	Stam2	371	4.58	4.42	5.05	4.63	4.29	4.196	4.76	4	0.465667	2.92191	0.218505	0.346331
O88811	Stam2	374	4.58	4.42	5.05	4.63	4.29	4.196	4.76	4	0.465667	2.92191	0.218505	0.346331
P16879	Fes	456	6.04	5.17	5.98	6.05	5.85	5.7	5.41222	5.15	0.461296	2.89265	0.0270908	0.0709733
P16879	Fes	461	6.04	5.17	5.98	6.05	5.85	5.7	5.41222	5.15	0.461296	2.89265	0.0270908	0.0709733
Q9Z0R6	Itsn2	922	4.66	4.16	5.08	4.62	4.405	4.188	4.63	4.29	0.461167	2.89179	0.263988	0.407222
Q5SX39	Myh4	1856	3.55	4.28	4.12	4.14	3.55	3.55	3.55	3.55	0.458333	2.87298	0.0129149	0.0403351
Q8CI51	Pdlim5	251	4.45	4.02	5.01	4.62	4.23	4.24333	4.56	4.66	0.454444	2.84737	0.208979	0.334577
Q64143	Pik3r3	199	5	4.92	5.22	5.05	4.28	4.43	4.57	4.91	0.45	2.81838	0.0287582	0.0738165
Q64143	Pik3r3	202	5	4.92	5.22	5.05	4.28	4.43	4.57	4.91	0.45	2.81838	0.0287582	0.0738165
Q91YM2	Arhgap35	1087	6.11	6	6.11	6.13	5.82	5.61	4.97	5.516	0.449	2.8119	0.0437779	0.0991258
P81122	Irs2	649	4.97	4.86	5.03	4.88	4.57	4.31	3.84	4.55	0.438333	2.74368	0.0529466	0.114959
Q9QY23-2	Pkp3	415	4.55	4.54	4.86	4.67	4.31	4.13	4.2	4.26	0.433333	2.71227	0.0541919	0.116467
P47757	Capzb	232	3.94	4.26125	4.74	4.55	4.305	4.19833	4.52	4.06	0.430903	2.69714	0.0473666	0.106168
Q91YI4-2	Arrb2	48	4.76	4.71	4.95	4.89	4.3475	4.28	4.4	4.44	0.430417	2.69412	0.00258827	0.0113956
Q9JIS8	Slc12a4	89	3.95	3.95	4.53	4.23	3.95	3.95	3.95	3.95	0.43	2.69153	0.213674	0.340375
Q63844	Mapk3	48	4.9	4.9	5.42	5.24	4.9	4.9	4.9	4.9	0.43	2.69153	0.13135	0.22878
Q63844	Mapk3	61	4.9	4.9	5.42	5.24	4.9	4.9	4.9	4.9	0.43	2.69153	0.13135	0.22878
P16879	Fes	713	5.17	4.44	4.98	4.53	4.27143	4.19	3.64	4.29	0.421429	2.63893	0.260907	0.403452
Q61316	Hspa4	336	4.92	4.87	5.17	5.07	4.2	4.21	4.9	5.11	0.418333	2.62019	0.0492701	0.109162
P26039	Tln1	1116	5.25	5.09	5.67	5.55	4.99	4.92	5.57	5.35	0.415	2.60016	0.0131966	0.0406147
Q8VHK1	Caskin2	336	4.32	4.32	4.92	4.55	4.32	4.32	4.32	4.32	0.415	2.60016	0.266961	0.410809
P26450	Pik3r1	580	5.49	5.39	5.63	5.42	4.42	4.21	5.77	5.39	0.413333	2.5902	0.190721	0.312447
P22682	Cbl	672	6.19	5.68	6.19	5.92	5.34	5.38	6.06	5.2	0.413333	2.5902	0.120397	0.212033
Q04735	Cdk16	176	4.77	4.69	5.08	4.92	4.47286	4.35375	4.86	4.39	0.410565	2.57374	0.0286766	0.0738165
P49446	Ptpre	695	4.7	4.56	4.87	4.99	4.44	4.66	4.32	4.44167	0.409722	2.56875	0.0134272	0.040927
P49722	Psma2	57	4.15	4.35375	4.74	4.63	4.214	4.165	4.36	4.42	0.407875	2.55785	0.0145983	0.0434523
Q80U72-3	Scrib	1254	3.89	3.89	4.67	4.2	3.89	3.89	4.72	3.89	0.406667	2.55074	0.289442	0.442184
Q91YN5	Uap1	366	3.96	3.96	4.77	3.96	3.96	3.96	3.96	3.96	0.405	2.54097	0.5	0.547496
P57780	Actn4	266	5.94	5.65	6.16	6.09	5.77	5.62	5.44	5.93	0.4	2.51189	0.00361671	0.0148294
O09061	Psmb1	149	3.85	3.85	4.27	4.23	3.85	3.85	3.85	3.85	0.4	2.51189	0.0318045	0.0796998
Q8BR63	Fam177a1	134	4.08	4.08	4.62	4.39	4.08	4.08	4.08	4.27	0.393333	2.47362	0.15991	0.270355
Q3UND0	Skap2	260	4.56	4.56	4.94	4.96	4.56	4.56	4.56	4.56	0.39	2.45471	0.01632	0.0476815
Q60961	Laptm4a	230	4.8	4.71	4.99	4.89	4.29	4.21	4.69	4.61	0.388333	2.44531	0.0130382	0.0405208
P26039	Tln1	1777	4.31	4.33	4.67	4.66	4.3	4.2	4.39	4.16	0.383333	2.41732	9.1271e-05	0.00128591
Q8K1T1	Lrrc25	289	4.78	4.39778	4.65	4.69	4.01	4.05	4.33	4.17	0.38037	2.40088	0.0214468	0.0588627
O55234	Psmb5	220	4.36	4.36	4.91	4.57	4.36	4.36	4.36	4.36	0.38	2.39883	0.267803	0.411106
Q99JY9	Actr3	231	4.41	4.41	4.86	4.71	4.41	4.41	4.41	4.41	0.375	2.37137	0.125666	0.220699
Q9CQW9	Ifitm3	27	5.37	5.14	5.48	5.5	4.98	5.07	5.15	4.99	0.373333	2.36229	0.00122827	0.00618035
O08915	Aip	203	4.43	4.43	4.87	4.72	4.43	4.43	4.43	4.43	0.365	2.31739	0.129017	0.225957
O54724	Ptrf	318	4.58	4.58	5.2	4.69	4.58	4.58	4.58	4.58	0.365	2.31739	0.388215	0.547496
Q80TH2-2	Erbb2ip	1419	5.02	4.95	5.21	5.05	4.6	4.573	4.54	4.92125	0.362625	2.30476	0.0409787	0.0956021
O35609	Scamp3	88	3.97	3.97	4.54	4.12	3.97	3.97	3.97	3.97	0.36	2.29087	0.336183	0.505071
Q9WVS8	Mapk7	221	4.87	4.63	5.12	5.03	4.47	4.14	5.25	4.96	0.355	2.26464	0.0794611	0.154515
Q68FH0	Pkp4	305	3.92	3.92	4.63	3.92	3.92	3.92	3.92	3.92	0.355	2.26464	0.5	0.547496
Q61140	Bcar1	310	4.78	4.55	5.01	4.88	4.12	4.34	4.64	5.15	0.348333	2.23015	0.0717415	0.141301
Q9D8S4	Rexo2	184	3.93	3.93	4.28	4.37	3.93	3.93	4.23	3.93	0.345	2.21309	0.00770571	0.0271306
Q9WUB3	Pygm	473	3.74	3.74	4.74	3.74	3.74	3.74	3.74	4.67	0.345	2.21309	0.613526	0.65374
Q9ES52	Inpp5d	1021	5.55	4.86	5.36	5.41	5.05	4.85	5.082	4.875	0.3405	2.19028	0.025665	0.0686565
Q02248	Ctnnb1	654	4.06	4.13	4.65	4.44	4.39	4.37	4.33	3.96	0.338333	2.17938	0.111371	0.19834
Q9QVP9	Ptk2b	579	5.31	4.28	5.66	5.46	5.37	5.56	5.62	5.23	0.331667	2.14618	0.187614	0.308154
Q9QVP9	Ptk2b	580	5.31	4.28	5.66	5.46	5.37	5.56	5.62	5.23	0.331667	2.14618	0.187614	0.308154
P20491	Fcer1g	76	4.78	4.49	4.89	4.73	4.47333	4.28	4.61	4.25	0.329444	2.13523	0.0541007	0.116467
P24604	Tec	518	5.23	4.74	5.04	4.83	4.19	4.03	5.29	4.2	0.321667	2.09733	0.245683	0.383653
P42230	Stat5a	694	4.89	4.77	5.21	4.96	4.48	4.63	4.83	4.99	0.32	2.0893	0.172841	0.287614
Q80X71	Tmem106b	51	4.35	4.33	4.58	4.38	4.258	4	4.06	4	0.313667	2.05905	0.119772	0.211519
P62196	Psmc5	72	4.44	4.44	4.73	4.77	4.44	4.44	4.44	4.44	0.31	2.04174	0.0410154	0.0956021
Q9CZ42	Carkd	81	4.81	4.18	5.22	5.04	4.72	4.52	5.25	5.48	0.303333	2.01064	0.20603	0.332374
Q9JLV1	Bag3	253	4.46	4.46	5.07	4.46	4.46	4.46	4.47	4.46	0.303333	2.01064	0.501741	0.548455
Q9ET54	Palld	1351	5.29	5.18	5.24	5.14	4.18	4.272	5.32	5.1	0.299667	1.99373	0.223953	0.352322
Q9CWJ9	Atic	290	4.08	4.08	4.68	4.08	4.08	4.08	4.15	4.08	0.288333	1.94238	0.512476	0.557307
P42232	Stat5b	699	5.13	4.99	5.34	5.17	4.44	4.62	5.08	5.55	0.286667	1.93494	0.167398	0.280027
P68134	Acta1	171	4.26	4.26	4.83	4.26	4.26	4.26	4.26	4.26	0.285	1.92752	0.5	0.547496
P12023	App	757	4.47	4.49	4.6	4.59	4.08	4.02	4.45222	4.36	0.282963	1.91851	0.0208869	0.0585958
A2AB59	Arhgap27	227	5.28	4.84	5.05	5.03	5.01	4.91	4.34	4.17	0.281667	1.91279	0.162382	0.273804
Q99L27	Gmpr2	318	4.24	4.24	4.57	4.47	4.24	4.24	4.24	4.24	0.28	1.90546	0.112496	0.199783
Q6PD21	Shb	262	3.67	4.51	4.77	4.13	4.0675	4.14	4.43	4.21	0.27875	1.89998	0.537444	0.579489
Q8BFW7	Lpp	301	4.19	4.19	4.99	4.19	4.19	4.19	4.88	4.28	0.27	1.86209	0.620362	0.65881
Q8BFW7	Lpp	302	4.19	4.19	4.99	4.19	4.19	4.19	4.88	4.28	0.27	1.86209	0.620362	0.65881
Q9JHU4	Dync1h1	4608	5.1	5.1	5.1	5.64	5.1	5.1	5.1	5.1	0.27	1.86209	0.5	0.547496
Q9QZQ1	Mllt4	1495	4.54	4.54	5.08	4.54	4.54	4.54	4.54	4.54	0.27	1.86209	0.5	0.547496
P47941	Crkl	207	7.11	7.06	7.28	7.2	7.25	6.91	6.81	6.69	0.268333	1.85495	0.0283772	0.0737342
Q9QXS1	Plec	4162	3.99	4.05	4.48	4.33	4.40667	4.06143	4.38	3.95	0.265317	1.84212	0.0796945	0.154515
Q8VHK1	Caskin2	253	5.6	5.54	5.69	5.58	5.38	5.34	5.25	5.2	0.25	1.77828	0.04081	0.0956021
P49300	Clec10a	3	4.19	3.88	4.5	4.03	3.86	3.58	4.44444	4.14	0.249259	1.77525	0.467076	0.547496
P11440	Cdk1	15	7.16	7.11	7.39	7.27	6.76	6.76	7.35	7.37	0.245	1.75792	0.101255	0.183942
P11440	Cdk1	19	7.16	7.11	7.39	7.27	6.76	6.76	7.35	7.37	0.245	1.75792	0.101255	0.183942
Q9JJA9	Grasp	236	4.58	4.41	4.74	4.64	4.316	4.37	4.57125	4.44625	0.241083	1.74214	0.0405082	0.0954728
Q8CBW3	Abi1	213	5.29	5.04	5.43	4.8	4.366	4.35	5.18	5.02	0.240667	1.74047	0.583307	0.62469
Q8C570	Rae1	274	4.98	4.98	5.46	4.98	4.98	4.98	4.98	4.98	0.24	1.7378	0.5	0.547496
P97377	Cdk2	15	7.15	7.11	7.36	7.24	6.75	6.75	7.32	7.3	0.236667	1.72451	0.0995214	0.18236
Q8BFW7	Lpp	245	5	4.6	5.2	4.69	4.15	4.22	5.24	5.05	0.235	1.71791	0.527561	0.570774
Q9D0I9	Rars	230	4.28	4.28	4.56	4.55	4.28	4.52	4.28	4.28	0.235	1.71791	0.00189923	0.00866266
P47941	Crkl	132	4.37	4.19	4.76	4.44	4.58	4.43	4.32	4.32	0.231667	1.70477	0.367598	0.546007
Q8CD26	Slc35e1	382	5.27	5.27	5.72	5.28	5.27	5.27	5.27	5.27	0.23	1.69824	0.485855	0.547496
Q80X90	Flnb	2502	4.49	4.49	5.02	4.49	4.49	4.49	4.71	4.49	0.228333	1.69174	0.545891	0.586602
Q04736	Yes1	220	4.83	4.83	5.08	4.96	4.63	4.61	4.83	5.03	0.226667	1.68526	0.0672413	0.13406
Q04736	Yes1	221	4.83	4.83	5.08	4.96	4.63	4.61	4.83	5.03	0.226667	1.68526	0.0672413	0.13406
Q9D0T1	Nhp2l1	32	4.76	4.76	5.02	4.94	4.76	4.76	4.76	4.76	0.22	1.65959	0.114498	0.202771
P31809	Ceacam1	515	4.34	4.15	4.42	4.36	4.24	3.95	4.38875	3.97	0.216875	1.64769	0.0370769	0.0897205
Q9R1P4	Psma1	153	5.27	5.27	5.27	5.7	5.27	5.27	5.27	5.27	0.215	1.64059	0.5	0.547496
Q9QYY0	Gab1	259	4.32	4.32	4.82	4.41	4.32	4.32	4.82	4.32	0.211667	1.62805	0.47838	0.547496
Q68FD5	Cltc	1096	5.11	5.11	5.11	5.52	5.11	5.11	5.11	5.11	0.205	1.60325	0.5	0.547496
Q9R1P1	Psmb3	103	4.13	4.13	4.53	4.13	4.13	4.13	4.13	4.13	0.2	1.58489	0.5	0.547496
Q61152	Ptpn18	381	6.07	5.51	5.95	5.5	5.14	5.11	5.94	5.39	0.198333	1.57882	0.54374	0.585282
P08103	Hck	409	5.9	5.61	5.84	5.67	5.55	5.72	5.19	5.46	0.183333	1.52522	0.230736	0.362096
P97820	Map4k4	1221	4.3	4.3	4.66	4.3	4.3	4.3	4.3	4.3	0.18	1.51356	0.5	0.547496
Q04736	Yes1	444	4.24	4.02	4.42	4.34	4.25	4.2	4.33	4.16	0.18	1.51356	0.0420793	0.0966605
Q811D0-3	Dlg1	918	4.44	4.44	4.75	4.49	4.44	4.44	4.44	4.44	0.18	1.51356	0.398196	0.547496
Q64727	Vcl	100	4.02	4.02	4.35	4.04	4.02	4.02	4.02	4.02	0.175	1.49624	0.461464	0.547496
Q8K4L3	Svil	936	4.34	4.34	4.69	4.34	4.34	4.34	4.34	4.34	0.175	1.49624	0.5	0.547496
Q8VHX6	Flnc	2684	4.65	4.65	4.84	4.79	4.65	4.65	4.65	4.65	0.165	1.46218	0.0957294	0.176946
P34152-4	Ptk2	928	4.32	4.31	4.62	4.56	4.55	4.44	4.59	4.35	0.163333	1.45658	0.0325065	0.0808201
A2AAY5	Sh3pxd2b	42	4.35	4.35	4.67	4.35	4.35	4.35	4.35	4.35	0.16	1.44544	0.5	0.547496
Q61136	Prpf4b	849	6.96	6.72	6.95	6.96	6.39	6.32	7.01	7.39	0.156667	1.43439	0.387682	0.547496
P25911	Lyn	193	4.91	4.76	4.8	4.82	4.29	4.39	4.88	4.7	0.155	1.42889	0.20144	0.32747
P25911	Lyn	194	4.91	4.76	4.8	4.82	4.29	4.39	4.88	4.7	0.155	1.42889	0.20144	0.32747
P68040	Gnb2l1	52	4.49	4.49	4.79	4.49	4.49	4.49	4.49	4.49	0.15	1.41254	0.5	0.547496
Q78PY7	Snd1	329	4.43	4.43	4.73	4.43	4.43	4.43	4.43	4.43	0.15	1.41254	0.5	0.547496
Q9D0M1	Prpsap1	40	4.24	4.24	4.54	4.24	4.24	4.24	4.24	4.24	0.15	1.41254	0.5	0.547496
P19157	Gstp1	64	4.57	4.57	4.77	4.67	4.57	4.57	4.57	4.57	0.15	1.41254	0.204833	0.331286
Q61831	Mapk10	223	4.8	4.56	5.01	4.59	4.21	4.26	5.03	5.07	0.145	1.39637	0.627795	0.665589
Q4JIM5	Abl2	303	4.86	4.86	5.15	4.86	4.86	4.86	4.86	4.86	0.145	1.39637	0.5	0.547496
Q5FWK3	Arhgap1	64	4.72	4.72	5.01	4.72	4.72	4.72	4.72	4.72	0.145	1.39637	0.5	0.547496
Q80UM3	Naa15	189	4.86	4.86	4.86	5.15	4.86	4.86	4.86	4.86	0.145	1.39637	0.5	0.547496
Q9QYJ0	Dnaja2	54	4.85	4.85	5.14	4.85	4.85	4.85	4.85	4.85	0.145	1.39637	0.5	0.547496
P63005	Pafah1b1	28	4.48	4.48	4.76	4.48	4.48	4.48	4.48	4.48	0.14	1.38038	0.5	0.547496
Q69Z38	Peak1	632	5.35	5.32	5.76	4.64	4.29429	4.08	5.84	5.48	0.139286	1.37812	0.850168	0.867965
Q69Z38	Peak1	638	5.35	5.32	5.76	4.64	4.29429	4.08	5.84	5.48	0.139286	1.37812	0.850168	0.867965
O35988	Sdc4	197	4.45	4.45	4.72	4.45	4.45	4.45	4.45	4.45	0.135	1.36458	0.5	0.547496
P42932	Cct8	213	5.02	5.02	5.29	5.02	5.02	5.02	5.02	5.02	0.135	1.36458	0.5	0.547496
P14234	Fgr	196	5.7	5.66	5.61	5.58	5.23	5.29	5.25	5.67	0.128333	1.3438	0.234629	0.367295
P58069	Rasa2	92	5.5	5.5	5.5	5.75	5.5	5.5	5.5	5.5	0.125	1.33352	0.5	0.547496
Q8VDD5	Myh9	1408	4.99	4.94	5.2	5.15	4.89	4.93	5.25	5.31	0.123333	1.32841	0.165875	0.278244
Q4ACU6	Shank3	1005	4.74	4.56	4.87	4.71	4.40667	4.32556	5.25	4.73	0.121296	1.3222	0.470165	0.547496
Q68FH0	Pkp4	371	4.77	4.77	5.01	4.77	4.77	4.77	4.77	4.77	0.12	1.31826	0.5	0.547496
Q6NVE8	Wdr44	811	5.38	5.38	5.38	5.62	5.38	5.38	5.38	5.38	0.12	1.31826	0.5	0.547496
Q8VI36	Pxn	118	5.83	5.74	6.12	5.88	5.81	5.89	5.97	6.07	0.115	1.30317	0.504365	0.550193
P48025	Syk	346	4.74	4.74	4.95	4.76	4.74	4.74	4.74	4.74	0.115	1.30317	0.439552	0.547496
P50247	Ahcy	416	5.75	5.75	5.98	5.75	5.75	5.75	5.75	5.75	0.115	1.30317	0.5	0.547496
Q68FH0	Pkp4	477	5.06	5.06	5.29	5.06	5.06	5.06	5.06	5.06	0.115	1.30317	0.5	0.547496
Q69ZN7	Myof	1040	4.72	4.72	4.95	4.72	4.72	4.72	4.72	4.72	0.115	1.30317	0.5	0.547496
Q8BG32	Psmd11	415	4.79	4.79	5.02	4.79	4.79	4.79	4.79	4.79	0.115	1.30317	0.5	0.547496
Q18PI6	Cd84	265	4.22	4.04	4.42	4.258	4.066	4.13857	4.65	4.23	0.114905	1.30288	0.400246	0.547496
Q8QZY9	Sf3b4	16	4.29	4.29	4.51	4.29	4.29	4.29	4.29	4.29	0.11	1.28825	0.5	0.547496
P56390	Cks2	7	4.65	4.65	4.87	4.65	4.65	4.65	4.65	4.65	0.11	1.28825	0.5	0.547496
Q3U1F9	Pag1	165	4.65	4.31	4.59	4.16	4.16	4.16	4.16	4.16	0.108333	1.28332	0.704192	0.737947
Q9QUM4	Slamf1	288	3.9	4.08	4.441	4.12	3.71	4.15	4.82	4.3875	0.105917	1.27619	0.668838	0.706739
Q68FD5	Cltc	634	4.43	4.4	4.58	4.64	4.32667	4.1	5.01	4.76	0.105556	1.27513	0.471751	0.547496
P08249	Mdh2	253	4.3	4.3	4.51	4.3	4.3	4.3	4.3	4.3	0.105	1.2735	0.5	0.547496
Q8CBY8	Dctn4	270	4.77	4.77	4.98	4.77	4.77	4.77	4.77	4.77	0.105	1.2735	0.5	0.547496
Q8N7N5	Dcaf8	332	4.65	4.65	4.86	4.65	4.65	4.65	4.65	4.65	0.105	1.2735	0.5	0.547496
Q99L04	Dhrs1	94	4.87	4.87	5.08	4.87	4.87	4.87	4.87	4.87	0.105	1.2735	0.5	0.547496
Q9CY66	Gar1	160	4.58	4.58	4.79	4.58	4.58	4.58	4.58	4.58	0.105	1.2735	0.5	0.547496
Q9Z0R6	Itsn2	554	4.65	4.65	4.86	4.65	4.65	4.65	4.66	4.65	0.103333	1.26863	0.505067	0.550193
P63017	Hspa8	107	4.2	4.2	4.4	4.2	4.2	4.2	4.2	4.2	0.1	1.25893	0.5	0.547496
Q62426	Cstb	97	4.62	4.62	4.82	4.62	4.62	4.62	4.62	4.62	0.1	1.25893	0.5	0.547496
Q80U38	Khnyn	449	5.65	5.49	5.46	5.46	5.25	5.13	5.36	5.28	0.1	1.25893
P62748	Hpcal1	115	4.59	4.59	4.79	4.59	4.59	4.59	4.59	4.59	0.1	1.25893	0.5	0.547496
Q8CHU3	Epn2	196	4.09	4.09	4.36	4.09	4.09	4.09	4.32	4.09	0.0966667	1.2493	0.602168	0.642718
O35900	Lsm2	4	4.73	4.73	4.92	4.73	4.73	4.73	4.73	4.73	0.095	1.24451	0.5	0.547496
P84104	Srsf3	32	4.04	4.04	4.23	4.04	4.04	4.04	4.04	4.04	0.095	1.24451	0.5	0.547496
P34152-4	Ptk2	397	5.32	5.18	5.32	5.26	5.5	5.54	4.93	4.71	0.0933333	1.23975	0.522607	0.566381
Q9Z2U0	Psma7	153	4.8	4.8	4.92	4.86	4.8	4.8	4.8	4.8	0.09	1.23027	0.204833	0.331286
P14152	Mdh1	210	4.85	4.85	5.03	4.85	4.85	4.85	4.85	4.85	0.09	1.23027	0.5	0.547496
Q9JKF1	Iqgap1	1526	4.85	4.85	5.03	4.85	4.85	4.85	4.85	4.85	0.09	1.23027	0.5	0.547496
Q9QYJ0	Dnaja2	320	5.57	5.57	5.75	5.57	5.57	5.57	5.57	5.57	0.09	1.23027	0.5	0.547496
Q9WTI7	Myo1c	124	5.2	5.2	5.38	5.2	5.2	5.2	5.2	5.2	0.09	1.23027	0.5	0.547496
Q00993	Axl	696	4.71	4.36	5.05	4.75	4.588	4.34444	5.47	5.4	0.0879259	1.22441	0.743845	0.770585
Q00993	Axl	697	4.71	4.36	5.05	4.75	4.588	4.34444	5.47	5.4	0.0879259	1.22441	0.743845	0.770585
Q9CWJ9	Atic	220	4.56	4.56	4.73	4.56	4.56	4.56	4.56	4.56	0.085	1.21619	0.5	0.547496
Q5DTU0-2	Afap1l2	377	4	4.98	4.44	4.63	4.205	4.36	4.66375	4.51111	0.0816898	1.20695	0.651165	0.689213
Q3UQN2	Fcho2	22	4.64	4.64	4.8	4.64	4.64	4.64	4.64	4.64	0.08	1.20226	0.5	0.547496
Q8BKE9	Ift74	526	4.39	4.39	4.55	4.39	4.39	4.39	4.39	4.39	0.08	1.20226	0.5	0.547496
Q99K85	Psat1	346	4.75	4.75	4.91	4.75	4.75	4.75	4.75	4.75	0.08	1.20226	0.5	0.547496
Q9D818-3	Sapcd2	81	4.98	4.98	5.14	4.98	4.98	4.98	4.98	4.98	0.08	1.20226	0.5	0.547496
Q8CHY7	Ttc23	418	3.98	3.98	3.98	4.14	3.98	3.98	3.98	3.98	0.08	1.20226	0.5	0.547496
P26618	Pdgfra	574	5.04	4.9	5.09	5.03	5.21	5.14	4.901	4.6975	0.0785833	1.19835	0.37497	0.547496
P81122	Irs2	671	4.73	4.54	4.6	4.7	4.54	4.54	4.54	4.54	0.0783333	1.19766	0.322379	0.486638
O08911	Mapk12	185	5.07	4.95	4.86	4.89	4.47	4.43	4.65	5.22	0.0766667	1.19307	0.594121	0.635199
P06240	Lck	192	4.56	4.69	4.73	4.48	4.31	4.18	5.01	4.43	0.075	1.1885	0.693697	0.728454
P34152-4	Ptk2	861	5.61	5.75	5.6	5.33	5.24	5.3	5.1	5.34	0.075	1.1885	0.693985	0.728454
O55234	Psmb5	236	4.37	4.37	4.52	4.37	4.37	4.37	4.37	4.37	0.075	1.1885	0.5	0.547496
P63325	Rps10	78	5.03	5.03	5.18	5.03	5.03	5.03	5.03	5.03	0.075	1.1885	0.5	0.547496
Q9R0K7	Atp2b2	1107	4.79	4.79	4.94	4.79	4.79	4.79	4.79	4.79	0.075	1.1885	0.5	0.547496
Q5SQX6	Cyfip2	966	4.9	4.9	5.05	4.9	4.9	4.9	4.9	4.9	0.075	1.1885	0.5	0.547496
Q9WTU6	Mapk9	185	4.92	4.53	4.91	4.74	4.31	4.28	5.05	5.43	0.0716667	1.17942	0.738603	0.767662
Q99NH2	Pard3	1076	4.08	4.08	4.26	4.08	4.08	4.08	4.08	4.19	0.0716667	1.17942	0.569778	0.611234
P63038	Hspd1	243	4.23	4.23	4.23	4.37	4.23	4.23	4.23	4.23	0.07	1.1749	0.5	0.547496
Q08509	Eps8	396	4.64	4.64	4.78	4.64	4.64	4.64	4.64	4.64	0.07	1.1749	0.5	0.547496
Q8C0I1	Agps	632	4.68	4.68	4.82	4.68	4.68	4.68	4.68	4.68	0.07	1.1749	0.5	0.547496
P80314	Cct2	297	5.45	5.45	5.59	5.45	5.45	5.45	5.45	5.45	0.07	1.1749	0.5	0.547496
Q8VCE9	Plekhh3	243	5.28	5.28	5.42	5.28	5.28	5.28	5.28	5.28	0.07	1.1749	0.5	0.547496
O35177	Nedd9	344	5.51	5.35	5.29	5.03	4.9	5.22	4.41	5.17	0.0666667	1.16591	0.761234	0.786483
Q01279	Egfr	1110	5.48	5.26	5.1	4.83	4.27	4.60444	4.57	5.21	0.0659259	1.16393	0.792776	0.815942
P63005	Pafah1b1	394	4.39	4.39	4.52	4.39	4.39	4.39	4.39	4.39	0.065	1.16145	0.5	0.547496
Q69ZN7	Myof	1356	5.29	5.29	5.42	5.29	5.29	5.29	5.29	5.29	0.065	1.16145	0.5	0.547496
Q8BPM0	Daam1	401	4.79	4.79	4.92	4.79	4.79	4.79	4.79	4.79	0.065	1.16145	0.5	0.547496
Q91V92	Acly	578	4.7	4.7	4.83	4.7	4.7	4.7	4.7	4.7	0.065	1.16145	0.5	0.547496
Q9JHD2	Kat2a	727	4.54	4.54	4.67	4.54	4.54	4.54	4.54	4.54	0.065	1.16145	0.5	0.547496
P80316	Cct5	503	4.58	4.58	4.71	4.58	4.58	4.58	4.58	4.58	0.065	1.16145	0.5	0.547496
P25911	Lyn	473	4.33	4.08	4.22	4.15	4.08	4.08	4.08	4.08	0.0633333	1.157	0.306736	0.466356
O35129	Phb2	121	5.42	5.42	5.54	5.42	5.42	5.42	5.42	5.42	0.06	1.14815	0.5	0.547496
O35593	Psmd14	32	5.68	5.68	5.68	5.8	5.68	5.68	5.68	5.68	0.06	1.14815	0.5	0.547496
O88630	Gosr1	91	4.85	4.85	4.97	4.85	4.85	4.85	4.85	4.85	0.06	1.14815	0.5	0.547496
Q62465	Vat1	253	4.99	4.99	4.99	5.11	4.99	4.99	4.99	4.99	0.06	1.14815	0.5	0.547496
O35640	Anxa8	314	4.64	4.64	4.76	4.64	4.64	4.64	4.64	4.64	0.06	1.14815	0.5	0.547496
P06795	Abcb1b	509	4.69	4.69	4.81	4.69	4.69	4.69	4.69	4.69	0.06	1.14815	0.5	0.547496
Q6ZPE2	Sbf1	1529	4.64	4.64	4.76	4.64	4.64	4.64	4.64	4.64	0.06	1.14815	0.5	0.547496
Q8CIB5	Fermt2	378	4.9	4.9	4.9	5.02	4.9	4.9	4.9	4.9	0.06	1.14815	0.5	0.547496
P70290	Mpp1	429	5.3	5.3	5.41	5.3	5.3	5.3	5.3	5.3	0.055	1.13501	0.5	0.547496
P97372	Psme2	217	5.12	5.12	5.23	5.12	5.12	5.12	5.12	5.12	0.055	1.13501	0.5	0.547496
Q3UHJ0	Aak1	34	4.62	4.62	4.73	4.62	4.62	4.62	4.62	4.62	0.055	1.13501	0.5	0.547496
P07356	Anxa2	275	4.6	4.6	4.71	4.6	4.6	4.6	4.6	4.6	0.055	1.13501	0.5	0.547496
Q9WVC3	Cav2	19	5.01	5.01	5.11	5.01	5.01	5.01	5.01	5.01	0.05	1.12202	0.5	0.547496
O88448	Klc2	344	4.79	4.79	4.89	4.79	4.79	4.79	4.79	4.79	0.05	1.12202	0.5	0.547496
P48024	Eif1	79	5.54	5.54	5.64	5.54	5.54	5.54	5.54	5.54	0.05	1.12202	0.5	0.547496
P70349	Hint1	109	5.07	5.07	5.17	5.07	5.07	5.07	5.07	5.07	0.05	1.12202	0.5	0.547496
Q68FD5	Cltc	1477	4.73	4.73	4.83	4.73	4.73	4.73	4.73	4.73	0.05	1.12202	0.5	0.547496
P26618	Pdgfra	754	4.46	4.35	4.62875	4.43	4.48	4.35	4.59333	4.65	0.0488194	1.11897	0.714281	0.746053
Q5DTU0-2	Afap1l2	431	5.96	5.72	6.01	6.05	5.9	5.79	6.01	6.52	0.0466667	1.11344	0.707048	0.739717
Q62077	Plcg1	783	4.39	4.39	4.48	4.39	4.39	4.39	4.39	4.39	0.045	1.10917	0.5	0.547496
O88643	Pak1	285	5.18	5.18	5.27	5.18	5.18	5.18	5.18	5.18	0.045	1.10917	0.5	0.547496
P05064	Aldoa	223	5.33	5.33	5.42	5.33	5.33	5.33	5.33	5.33	0.045	1.10917	0.5	0.547496
P42567	Eps15	242	5.36	5.36	5.45	5.36	5.36	5.36	5.36	5.36	0.045	1.10917	0.5	0.547496
Q60790	Rasa3	66	5.3	5.3	5.3	5.39	5.3	5.3	5.3	5.3	0.045	1.10917	0.5	0.547496
Q9Z2Y8	Prosc	69	4.25	4.25	4.34	4.25	4.25	4.25	4.25	4.25	0.045	1.10917	0.5	0.547496
P28867	Prkcd	332	4.49	3.87	4.16	3.87	3.87	3.87	3.87	3.87	0.0416667	1.10069	0.835288	0.856914
P51174	Acadl	282	5.15	5.15	5.23	5.15	5.15	5.15	5.15	5.15	0.04	1.09648	0.5	0.547496
Q5SSZ5	Tns3	1251	4.9	4.9	4.9	4.98	4.9	4.9	4.9	4.9	0.04	1.09648	0.5	0.547496
Q99PL6	Ubxn6	194	5.17	5.17	5.25	5.17	5.17	5.17	5.17	5.17	0.04	1.09648	0.5	0.547496
Q9CQS5	Riok2	284	4.7	4.7	4.78	4.7	4.7	4.7	4.7	4.7	0.04	1.09648	0.5	0.547496
Q9D4H1	Exoc2	113	4.9	4.9	4.9	4.98	4.9	4.9	4.9	4.9	0.04	1.09648	0.5	0.547496
Q9JKP8	Chrac1	55	4.47	4.47	4.55	4.47	4.47	4.47	4.47	4.47	0.04	1.09648	0.5	0.547496
P39447	Tjp1	1145	4.11	4.11	4.24	4.11	4.11	4.11	4.27	4.12	0.0366667	1.08809	0.674017	0.711026
Q8CGP2-2	Hist1h2bp	43	4.73	4.73	4.8	4.73	4.73	4.73	4.73	4.73	0.035	1.08393	0.5	0.547496
P58069	Rasa2	101	5.06	5.06	5.13	5.06	5.06	5.06	5.06	5.06	0.035	1.08393	0.5	0.547496
Q9EQP2	Ehd4	518	5.43	5.43	5.5	5.43	5.43	5.43	5.43	5.43	0.035	1.08393	0.5	0.547496
Q5SNZ0	Ccdc88a	1252	4.19	4.19	4.26	4.19	4.19	4.19	4.19	4.19	0.035	1.08393	0.5	0.547496
Q63844	Mapk3	205	5.06	4.41	5.08	4.98	5.15	4.66	5.52	5.19	0.0316667	1.07564	0.858989	0.874156
Q8VDU0	Gpsm2	146	5.04	5.04	5.04	5.1	5.04	5.04	5.04	5.04	0.03	1.07152	0.5	0.547496
Q8CIH5	Plcg2	759	3.93	3.93	3.99	3.93	3.93	3.93	3.93	3.93	0.03	1.07152	0.5	0.547496
Q69ZN7	Myof	1610	4.41	4.41	4.47	4.41	4.41	4.41	4.41	4.41	0.03	1.07152	0.5	0.547496
Q8VI36	Pxn	88	4.45	4.2	4.55	4.34	4.2	4.35	4.71	4.61	0.025	1.05925	0.867527	0.88143
O35900	Lsm2	35	5.1	5.1	5.15	5.1	5.1	5.1	5.1	5.1	0.025	1.05925	0.5	0.547496
Q8K2J0	Plcd3	220	4.81	4.81	4.86	4.81	4.81	4.81	4.81	4.81	0.025	1.05925	0.5	0.547496
A2AAY5	Sh3pxd2b	157	5.11	5.11	5.16	5.11	5.11	5.11	5.11	5.11	0.025	1.05925	0.5	0.547496
P70290	Mpp1	331	5.03	5.03	5.03	5.08	5.03	5.03	5.03	5.03	0.025	1.05925	0.5	0.547496
Q8C1A5	Thop1	278	5.11	5.11	5.16	5.11	5.11	5.11	5.11	5.11	0.025	1.05925	0.5	0.547496
P17182	Eno1	189	5.22	5.22	5.26	5.22	5.22	5.22	5.22	5.22	0.02	1.04713	0.5	0.547496
Q9Z0U1	Tjp2	554	5.11	5.11	5.11	5.15	5.11	5.11	5.11	5.11	0.02	1.04713	0.5	0.547496
O55029	Copb2	354	4.93	4.93	4.93	4.97	4.93	4.93	4.93	4.93	0.02	1.04713	0.5	0.547496
P48722	Hspa4l	589	4.83	4.83	4.87	4.83	4.83	4.83	4.83	4.83	0.02	1.04713	0.5	0.547496
Q60854	Serpinb6	289	5.1	5.1	5.14	5.1	5.1	5.1	5.1	5.1	0.02	1.04713	0.5	0.547496
Q62348	Tsn	210	4.51	4.51	4.55	4.51	4.51	4.51	4.51	4.51	0.02	1.04713	0.5	0.547496
Q8C351	Layn	380	4.59	4.59	4.63	4.59	4.59	4.59	4.59	4.59	0.02	1.04713	0.5	0.547496
Q8VDU0	Gpsm2	292	4.83	4.83	4.83	4.87	4.83	4.83	4.83	4.83	0.02	1.04713	0.5	0.547496
Q9DCT8	Crip2	13	4.16	4.16	4.16	4.2	4.16	4.16	4.16	4.16	0.02	1.04713	0.5	0.547496
Q64727	Vcl	692	4.86	4.82	4.91	4.83	4.63	4.59	4.9	5.32	0.0166667	1.03912	0.888395	0.901188
P63323	Rps12	127	4.16	4.16	4.19	4.16	4.16	4.16	4.16	4.16	0.015	1.03514	0.5	0.547496
P16056	Met	1091	4.69	4.69	4.72	4.69	4.69	4.69	4.69	4.69	0.015	1.03514	0.5	0.547496
Q61035	Hars	129	4.9	4.9	4.93	4.9	4.9	4.9	4.9	4.9	0.015	1.03514	0.5	0.547496
Q9D819	Ppa1	28	5.65	5.65	5.68	5.65	5.65	5.65	5.65	5.65	0.015	1.03514	0.5	0.547496
Q9JLB2	Mpp5	528	4.97	4.97	5	4.97	4.97	4.97	4.97	4.97	0.015	1.03514	0.5	0.547496
Q60930	Vdac2	207	5.06	5.06	5.08	5.06	5.06	5.06	5.06	5.06	0.01	1.02329	0.5	0.547496
P42227-3	Stat3	704	4.66	4.28	4.72	4.83	4.71	4.67	5.11	5.16	0.01	1.02329	0.946985	0.957558
O54962	Banf1	43	5.62	5.62	5.62	5.64	5.62	5.62	5.62	5.62	0.01	1.02329	0.5	0.547496
Q61584	Fxr1	68	4.74	4.74	4.76	4.74	4.74	4.74	4.74	4.74	0.01	1.02329	0.5	0.547496
Q6P5D3	Dhx57	1263	5	5	5.02	5	5	5	5	5	0.01	1.02329	0.5	0.547496
Q80X71	Tmem106b	18	5.37	5.37	5.39	5.37	5.37	5.37	5.37	5.37	0.01	1.02329	0.5	0.547496
Q9WVM3	Anapc7	400	4.59	4.59	4.59	4.61	4.59	4.59	4.59	4.59	0.01	1.02329	0.5	0.547496
Q91YD9	Wasl	253	5.31	5.24	4.98	4.85	4.256	3.7	5.58	5.36	0.00733333	1.01703	0.982148	0.985256
O35601	Fyb	559	4.85	4.29	4.7	4.44	4.35429	4.2525	5.14	4.49	0.00720238	1.01672	0.972383	0.977006
Q2NL51	Gsk3a	279	6.88	6.66	6.82	6.78	6.53	6.5	7.06	7.13	0.00666667	1.01547	0.954761	0.963883
P63085	Mapk1	185	5.15	4.57	5.24	5.07	5.37	4.87	5.67	5.26	0.00666667	1.01547	0.971545	0.977006
P38647	Hspa9	161	4.56	4.56	4.57	4.56	4.56	4.56	4.56	4.56	0.005	1.01158	0.5	0.547496
Q7TT37	Ikbkap	1003	5.63	5.63	5.63	5.64	5.63	5.63	5.63	5.63	0.005	1.01158	0.5	0.547496
Q8CE33	Klhl11	122	5.37	5.37	5.38	5.37	5.37	5.37	5.37	5.37	0.005	1.01158	0.5	0.547496
Q9QZQ1	Mllt4	471	4.48	4.48	4.48	4.49	4.48	4.48	4.48	4.48	0.005	1.01158	0.5	0.547496
P26450	Pik3r1	452	4.31	4.31	4.31	4.36	4.31	4.31	4.45	4.31	0.00166667	1.00385	0.964155	0.971819
A2ASS6	Ttn	6020	4.79	4.79	4.79	4.79	4.79	4.79	4.79	4.79	0	1
P02088	Hbb-b1	146	4.06	4.06	4.06	4.06	4.06	4.06	4.06	4.06	0	1
P03076	MT	POVM3	3.95	3.95	3.95	3.95	3.95	3.95	3.95	3.95	0	1
P14824	Anxa6	302	4.42	4.42	4.42	4.42	4.42	4.42	4.42	4.42	0	1
P26450	Pik3r1	657	4.01	4.01	4.01	4.01	4.01	4.01	4.01	4.01	0	1
P35235	Ptpn11	100	4.93	4.93	4.93	4.93	4.93	4.93	4.93	4.93	0	1
P52624	Upp1	36	5.62	5.62	5.62	5.62	5.62	5.62	5.62	5.62	0	1
P56485	Cxcr7	354	4	4	4	4	4	4	4	4	0	1
P58771	Tpm1	162	4.24	4.24	4.24	4.24	4.24	4.24	4.24	4.24	0	1
P59672-2	Anks1a	451	4.19	4.19	4.19	4.19	4.19	4.19	4.19	4.19	0	1
P62806	Hist1h4a;	89	4.44	4.44	4.46	4.44	4.44	4.44	4.5	4.44	0	1	1	1
P70424	Erbb2	1006	3.6	3.6	3.6	3.6	3.6	3.6	3.6	3.6	0	1
P81122	Irs2	814	4.45	4.45	4.45	4.45	4.45	4.45	4.45	4.45	0	1
Q06806	Tie1	1023	4.28	4.28	4.28	4.28	4.28	4.28	4.28	4.28	0	1
Q5SX39	Myh4	404	4.05	4.05	4.05	4.05	4.05	4.05	4.05	4.05	0	1
Q62167	Ddx3x	301	3.83	3.83	3.83	3.83	3.83	3.83	3.83	3.83	0	1
Q8BTY2	Slc4a7	49	4.87	4.87	4.87	4.87	4.87	4.87	4.87	4.87	0	1
Q8BZ05	Arap2	77	4.32	4.32	4.32	4.32	4.32	4.32	4.32	4.32	0	1
Q8CIH5	Plcg2	1217	4.2	4.2	4.2	4.2	4.2	4.2	4.2	4.2	0	1
Q8VHK1	Caskin2	753	4.8	4.8	4.8	4.8	4.8	4.8	4.8	4.8	0	1
Q9D8L0-2	2310030G06Rik	93	4.35	4.35	4.35	4.35	4.35	4.35	4.35	4.35	0	1
Q9D964	Gatm	275	4.76	4.76	4.76	4.76	4.76	4.76	4.76	4.76	0	1
Q9JLN6	Adam28	73	6.11	6.11	6.11	6.11	6.11	6.11	6.11	6.11	0	1
Q9QXT1	Dapp1	139	4.06	4.06	4.06	4.06	4.06	4.06	4.06	4.06	0	1
Q9QYY0	Gab1	660	4.1	4.1	4.1	4.1	4.1	4.1	4.1	4.1	0	1
Q9QZ85	Iigp1	238	4.67	4.67	4.67	4.67	4.67	4.67	4.67	4.67	0	1
Q9QZM4	Tnfrsf10b	317	4.81	4.81	4.81	4.81	4.81	4.81	4.81	4.81	0	1
Q9WUA3	Pfkp	650	4.19	4.19	4.19	4.19	4.19	4.19	4.19	4.19	0	1
Q9Z0G9	Cldn3	197	3.72	3.72	3.72	3.72	3.72	3.72	3.72	3.72	0	1
P48962	Slc25a4	191	3.98	4.12	4.26	4.03	4.11	4.14714	4.24	4.28	-0.00119048	0.997263	0.993542	0.995111
O88783	F5	2126	4.79	4.79	4.79	4.79	4.79	4.79	4.85	4.79	-0.01	0.977237
P70424	Erbb2	736	4.19	4.19	4.19	4.19	4.19	4.19	4.25	4.19	-0.01	0.977237
O88428	Papss2	21	4.26	4.26	4.26	4.26	4.26	4.26	4.34	4.26	-0.0133333	0.969765
Q9Z1B7	Mapk13	182	3.95	3.95	3.95	3.95	3.95	3.95	3.95	4.07	-0.02	0.954993
P39447	Tjp1	1177	4.04	4.119	4.27	3.82	3.62	3.674	4.55	4.39	-0.0205	0.953894	0.946598	0.957558
Q60823	Akt2	18	4.62	4.49	4.49	4.49	4.49	4.49	4.49	4.49	-0.0216667	0.951335
P26618	Pdgfra	731	4.98	4.73	4.75	4.72	5.12	4.82	4.45	4.44167	-0.0219444	0.950726	0.854086	0.870564
P21981	Tgm2	369	4.38	4.38	4.38	4.38	4.38	4.38	4.38	4.57	-0.0316667	0.92968
P42227	Stat3	705	5.36	5.06	5.4	5.49	5.47	5.31	5.82	5.85	-0.0333333	0.926119	0.811037	0.833383
A2ASS6	Ttn	28137	4.37	4.37	4.37	4.38	4.37	4.41	4.37	4.59	-0.0383333	0.915518	0.337391	0.505687
Q99LI8	Hgs	216	4.38	4.38	4.38	4.67	4.38	4.38	5.08	4.79	-0.04	0.912011	0.848287	0.867965
P98083	Shc1	349	4.31	4.31	4.31	4.31	4.31	4.31	4.56	4.31	-0.0416667	0.908518
P98083	Shc1	350	4.31	4.31	4.31	4.31	4.31	4.31	4.56	4.31	-0.0416667	0.908518
Q01279	Egfr	1172	4.33	4.08	4.08	4.08	4.08	4.08	4.08	4.08	-0.0416667	0.908518
Q80W68	Kirrel	679	4.17	4.17	4.17	4.17	4.17	4.17	4.42	4.17	-0.0416667	0.908518
Q5SX40	Myh1	622	4.04	4.33	4.04	4.04	4.04	4.04	4.04	4.04	-0.0483333	0.894678
Q9ES52	Inpp5d	868	5.99	5.76	5.57	5.5	5.43	5.26	5.85	5.22	-0.05	0.891251	0.728883	0.758805
Q8CGP2-2	Hist1h2bp	84	3.62	3.62	3.85	3.62	3.62	3.62	4.03	4.2	-0.05	0.891251	0.770691	0.794501
P16125	Ldhb	240	3.86	3.86	3.86	3.86	3.86	3.86	4.16	3.86	-0.05	0.891251
O35177	Nedd9	165	4.97	4.79	4.75	4.65	4.24	4.34	5	5.17	-0.0516667	0.887837	0.761673	0.786483
Q61214	Dyrk1a	321	6.64	6.59	6.59	6.47	6.23	6.19	6.9	6.95	-0.0533333	0.884437	0.724557	0.755541
Q5XKE0	Mybpc2	998	3.84	3.84	3.84	3.84	4.19	3.84	3.84	3.84	-0.0583333	0.874312
Q9ES52	Inpp5d	918	4.96	4.75	4.79	4.75	4.75	4.75	5.03	4.75	-0.0616667	0.867628	0.314419	0.476893
Q9D114	Hddc3	146	4.15	4.15	4.15	4.15	4.29	4.15	4.15	4.39	-0.0633333	0.864304
Q91Z83	Myh7	1852	3.86	4.28	3.86	3.86	3.86	3.86	3.86	3.86	-0.07	0.851138
Q8BPU7	Elmo1	48	4.7	4.7	4.7	4.7	5.23	4.7	4.7	4.7	-0.0883333	0.815956
P34152-4	Ptk2	576	6.02	6.08	6.04	5.88	5.95	6	6.03	6.23	-0.0916667	0.809717	0.439279	0.547496
P34152-4	Ptk2	577	6.02	6.08	6.04	5.88	5.95	6	6.03	6.23	-0.0916667	0.809717	0.439279	0.547496
Q9ESX5	Dkc1	153	4.28	4.28	4.49	4.28	4.28	4.28	5.47	4.28	-0.0933333	0.806616	0.692224	0.728454
Q9JKV2	Ick	159	4.88	4.87	4.55	4.38	4.23	4.28	4.69	4.45	-0.101667	0.791286	0.515274	0.55939
P97465	Dok1	376	4.12	4.12	4.12	4.12	4.12	4.12	4.75	4.12	-0.105	0.785236
Q8VDD5	Myh9	754	4.79	4.85	4.75	4.64	4.51	4.51	5.09	5.07	-0.108333	0.779232	0.395003	0.547496
Q5SYD0	Myo1d	435	3.86	3.86	3.86	3.86	3.86	3.86	4.51	3.86	-0.108333	0.779232
Q6ZQ82	Arhgap26	371	4.73	4.29	4.27	4.27	4.44	4.27	4.27	4.27	-0.108333	0.779232
Q5SX39	Myh4	424	3.84	3.84	3.84	3.84	4.5	3.84	3.84	3.84	-0.11	0.776247
Q5SX39	Myh4	1379	4.55	4.45	4.45	4.45	4.45	4.45	5.01	4.45	-0.11	0.776247
P26151	Fcgr1	357	4.64	3.96	3.96	3.96	3.96	3.96	3.96	3.96	-0.113333	0.770312
Q69Z38	Peak1	879	4.16	4.16	4.16	4.16	4.16	4.16	4.85	4.16	-0.115	0.767361
O35177	Nedd9	628	4.64	4.41	4.18	4.18	4.18	4.21	4.18	4.18	-0.12	0.758578
P27870	Vav1	110	4.16	3.98	3.98	3.98	3.98	3.98	4.52	3.98	-0.12	0.758578
Q9QYY0	Gab1	407	4.17	4.44	4.17	4.17	4.17	4.17	4.49	4.31	-0.121667	0.755672
Q9EP71	Rai14	520	4.4	4.4	4.4	4.4	4.4	4.4	5.14	4.4	-0.123333	0.752778
Q08EC4	Cass4	174	3.86	3.86	3.86	3.86	3.86	3.86	4.52	3.94	-0.123333	0.752778
Q61140	Bcar1	556	5.02	5.02	4.68	4.67	4.78	4.73	4.742	4.52	-0.127	0.746449	0.165893	0.278244
Q6PAJ1	Bcr	178	5.6	5.46	5.05	4.98	5.07	4.79	5	5.02	-0.141667	0.721661	0.321721	0.486638
O88904	Hipk1	352	5.57	5.26	5.5	5.41	5.23	5.23	6.13	6.17	-0.143333	0.718897	0.476393	0.547496
Q3USJ8-2	Fchsd2	683	4.76	4.37	4.1	4.1	4.1	4.1	4.1	4.1	-0.155	0.699842
P16092-3	Fgfr1	663	3.99	3.99	3.99	3.99	3.99	3.99	4.48	4.47	-0.161667	0.689181
P26618	Pdgfra	762	4.86	4.62	4.73	4.51	4.67	4.6	5.2	4.8	-0.171667	0.673493	0.327786	0.493625
Q71LX4	Tln2	1666	3.95	3.95	3.95	3.95	4.45	4.3	3.95	4.15	-0.175	0.668344
Q61599	Arhgdib	129	3.4	3.4	3.4	3.4	3.4	3.4	4.49	3.4	-0.181667	0.658163
P08103	Hck	207	4.75	4.68	4.43	4.33	4.3	4.05	5	4.62	-0.186667	0.650629	0.252618	0.393514
P97797	Sirpa	505	4.63	4.08	4.25	4.13	4.31167	4.21625	4.68	4.35714	-0.189177	0.64688	0.149635	0.255024
P22682	Cbl	369	3.99	3.99	3.99	3.99	3.99	3.99	4.83	4.31	-0.193333	0.640718
Q8CGB6-3	Tenc1	483	5.82	5.79	5.59	5.51	5.51	5.52	5.87	5.98	-0.198333	0.633383	0.0655904	0.131596
O35177	Nedd9	176	5.1	5.28	4.76	4.79	4.65	4.94	4.71	5.23	-0.21	0.616595	0.110098	0.196625
O35177	Nedd9	188	5.1	5.28	4.76	4.79	4.65	4.94	4.71	5.23	-0.21	0.616595	0.110098	0.196625
A2A863	Itgb4	1209	4.08	4.19	4.11	4.02	4.205	4.3	4.56778	4.34714	-0.216653	0.607221	0.0433499	0.0989877
O08908	Pik3r2	443	3.87	4.12	3.77	3.92	3.62	3.17	4.65	4.94	-0.216667	0.607202	0.467004	0.547496
O08908	Pik3r2	447	3.87	4.12	3.77	3.92	3.62	3.17	4.65	4.94	-0.216667	0.607202	0.467004	0.547496
Q8VDD5	Myh9	151	4.07	4.07	4.07	4.07	4.07	4.07	4.89	4.55	-0.216667	0.607202
Q61233	Lcp1	276	3.76	3.76	3.76	3.76	3.76	3.76	4.43	4.48	-0.231667	0.586588
Q4JIM5	Abl2	439	5.76	5.61	5.3	5.18	5.21	5.19	5.44	5.67	-0.24	0.57544	0.0859905	0.161774
P47811	Mapk14	182	6.38	6.26	5.93	5.92	6.1	5.91	6.02	6.38	-0.25	0.562341	0.0258086	0.0687506
O54967-3	Tnk2	518	4.81	4.8	4.56875	4.19	4.44	4.40444	4.9	4.52	-0.266366	0.541545	0.367736	0.546007
Q60823	Akt2	26	4.21	4.21	4.21	4.21	5.33	4.78	4.21	4.21	-0.281667	0.522797
Q03146	Ddr1	790	4.57	4.75	3.98	3.98	3.98	3.98	3.98	4.31	-0.281667	0.522797
Q03146	Ddr1	794	4.57	4.75	3.98	3.98	3.98	3.98	3.98	4.31	-0.281667	0.522797
Q03146	Ddr1	795	4.57	4.75	3.98	3.98	3.98	3.98	3.98	4.31	-0.281667	0.522797
Q8BI55	Dyrk4	379	5.05	5.03	4.63	4.62	4.58286	4.39	5.16	5.23	-0.282143	0.522224	0.097418	0.179023
Q6WVG3	Kctd12	119	4.2	4.37	3.76	3.76	3.76	3.76	4.44	3.76	-0.288333	0.514833
Q80YD1	Supv3l1	441	4.69	4.41	4.94	4.42	5.98	4.82	4.66	5.27	-0.291667	0.510897	0.466862	0.547496
Q924W7	St5	1038	4.58	4.75	3.84	3.84	3.84	3.84	3.99	3.84	-0.3	0.501187
P35486	Pdha1	301	4.586	4.641	4.39	4.45	4.1225	4.14	5.23	5.61	-0.301583	0.499363	0.271134	0.415215
Q3UND0	Skap2	151	4.98	5.02	4.65	4.62	4.60167	4.399	5.4	5.24	-0.305111	0.495323	0.105602	0.191073
P48036	Anxa5	92	4.546	4.3	4.19	4.341	4.59	4.12	5.14	4.77	-0.312167	0.487341	0.107211	0.192555
Q3UND0	Skap2	197	4.59	4.53	4.28	4.33	4.03	4.14	5.36	5.07	-0.315	0.484172	0.197067	0.322011
Q99J31	Ophn1	370	5.23	5.2	4.81	4.65	4.94	4.75	5.01	5.14	-0.315	0.484172	0.0626775	0.129018
Q3LAC4	Prex2	1460	5.06	5.15	5.09	5.06	4.57	4.86	6.31	6.4	-0.316667	0.482318	0.361903	0.539873
Q08481	Pecam1	702	4.66	4.43	4.26	4.27	4.74	4.57	4.66	4.49	-0.326667	0.471339	0.00095579	0.00513534
Q8VDF2	Uhrf1	582	5.47	4.63	5.428	5.03	6.81	5.93	4.85	5.85	-0.361	0.435512	0.382237	0.547496
O35177	Nedd9	91	4.84	4.73	4.28	4.09	4.47	4.49	4.39	4.65	-0.41	0.389045	0.0616449	0.127722
A2AQ25	Skt	244	5.26	5.27	4.43	4.12	4.68111	4.65111	4.45	5.11	-0.628704	0.235124	0.0584548	0.123427
B2RQE8	Arhgap42	342	6.49	6.2	5.61	5.46	6.46	6.25	5.8	6.02	-0.668333	0.214618	0.00364968	0.0148327
B2RQE8	Arhgap42	759	5.95	5.83	5.08	4.88	5.21	5.08	6.01	5.95	-0.691667	0.203392	0.013799	0.0418592
Q62371	Ddr2	735	5.43	5.5	4.815	4.06	5.04	5.02	5.43	5.23	-0.8375	0.145378	0.256373	0.39741
Q62371	Ddr2	739	5.43	5.5	4.815	4.06	5.04	5.02	5.43	5.23	-0.8375	0.145378	0.256373	0.39741
