# Supplementary material for: Profiling the tyrosine phosphoproteome of different mouse mammary tumour models reveals distinct, model-specific signalling networks and conserved oncogenic pathways
Source: Breast Cancer Res. 2014 Sep 9;16:437. doi: 10.1186/s13058-014-0437-3 (PMC4303118; doi:10.1186/s13058-014-0437-3)
Supplement: Supplementary file 10 — Additional file 10: Table S4.: Amplified regions on chromosome 6 for the eight p53 tumours. (XLSX 13 KB) [file 13058_2014_437_MOESM10_ESM.xlsx]

## Sheet: chr6.txt
Additional file 10 Supplementary Table 4, Amplified regions on chromosome 6 for the eight p53 tumours
(a) Segment mean denotes the average log2 ratio (tumour/normal) for probes located within the chromosomal segment demarcated by the start and end positions.
(b) Chromosomal segments were called as being "Highly Amplified" if the segment mean was > 1.5; "Amplified" if > 0.5 (and < 1.5) and "Deleted" if < -0.5.
p53 Sample	Start (bp)	End (bp)	Segment mean (a)	Call (b)
1201	8593279	9506560	1.4178	Amp
	15833888	16482647	1.3284	Amp
	16509381	17963038	1.7683	Highly Amp
	17972523	19149745	1.4211	Amp
1202	4448713	4507710	0.5938	Amp
	82931597	83124731	0.5853	Amp
	119986668	120165508	0.5062	Amp
	137437610	137565402	0.513	Amp
1203	15459578	16509381	2.4884	Highly Amp
	16523147	16626078	1.8587	Highly Amp
	16670498	16857035	3.3035	Highly Amp
	16894580	18076552	4.3167	Highly Amp
	18092570	18295804	3.2875	Highly Amp
	61556143	61993453	-0.6672	Deleted
1204	15519802	16626078	2.5551	Highly Amp
	16670498	16857035	3.6785	Highly Amp
	16894580	18062263	4.6643	Highly Amp
	18068939	18295804	3.5338	Highly Amp
	18311467	27314425	-0.531	Deleted
	137437610	137565402	0.9082	Amp
1205	5766847	6668852	0.969	Amp
	6733694	7184856	1.5369	Highly Amp
	7255291	7509073	0.965	Amp
	7940079	8226189	1.3719	Amp
	8535300	9044070	1.533	Highly Amp
	9055753	10131590	1.1202	Amp
	10989524	11440881	1.2142	Amp
	15998550	16780826	0.7272	Amp
	17187399	17816273	1.7005	Highly Amp
	23195492	23551737	1.4613	Amp
	28798650	29089808	0.5372	Amp
	29511968	36201177	0.5644	Amp
	36214294	38674358	1.2296	Amp
	38687608	39350937	2.1508	Highly Amp
	39360226	39541789	1.0863	Amp
	39554471	39642060	1.9326	Highly Amp
	39654286	40188317	1.0496	Amp
	40195383	40724668	2.0859	Highly Amp
	40746993	40871913	0.9227	Amp
	41367908	43537322	0.6475	Amp
	52924857	55181452	1.1118	Amp
	55193173	55523640	1.8231	Highly Amp
	55538705	56163921	0.9507	Amp
1206	5766847	6668852	0.9669	Amp
	6733694	7447962	1.4695	Amp
	7940079	8226189	1.3932	Amp
	8535300	9044070	1.6016	Highly Amp
	9055753	10131590	1.1714	Amp
	10989524	11440881	1.2293	Amp
	15998550	16780826	0.7572	Amp
	17187399	17816273	1.7381	Highly Amp
	23195492	23551737	1.4938	Amp
	29511968	36214294	0.5797	Amp
	36223700	38663890	1.2527	Amp
	38674358	39350937	2.1811	Highly Amp
	39360226	39541789	1.1005	Amp
	39554471	39642060	1.9548	Highly Amp
	39654286	40188317	1.0724	Amp
	40195383	40724668	2.0845	Highly Amp
	40746993	40871913	0.9191	Amp
	41367908	43537322	0.6726	Amp
	47728793	49220039	0.5412	Amp
	52924857	55181452	1.1385	Amp
	55193173	55523640	1.8872	Highly Amp
	55538705	56163921	0.9384	Amp
	137448978	137565402	0.7406	Amp
3049	16977943	17590050	0.6027	Amp
	41018389	41036581	0.9692	Amp
	41047918	41101504	2.7819	Highly Amp
	41306470	41430922	0.9142	Amp
	144970776	144988385	0.8036	Amp
	146963989	147015695	0.6325	Amp
14845	8556759	8567966	3.7627	Highly Amp
	14408032	14666102	1.3699	Amp
	14678865	17000483	0.5792	Amp
	17011475	17379334	0.9858	Amp
	17391751	18126587	1.6593	Highly Amp
	18134314	19703287	0.6135	Amp
	37133985	38093112	0.5179	Amp
	41018389	41112698	4.6073	Highly Amp
	41306470	41357926	3.135	Highly Amp
	66829379	66941465	1.3296	Amp
