# Supplementary material for: Profiling the tyrosine phosphoproteome of different mouse mammary tumour models reveals distinct, model-specific signalling networks and conserved oncogenic pathways
Source: Breast Cancer Res. 2014 Sep 9;16:437. doi: 10.1186/s13058-014-0437-3 (PMC4303118; doi:10.1186/s13058-014-0437-3)
Supplement: Supplementary file 11 — Additional file 11: Table S5.: Pathway analysis of proteins showing >10-fold increased phosphorylation in 1203/4 versus other p53 tumours. (XLSX 23 KB) [file 13058_2014_437_MOESM11_ESM.xlsx]

## Sheet: p53_1203-4vsOthers-10fc.pathway
Additional file 11 Supplementary Table 5. Pathway analysis of proteins showing > 10 fold increased phosphorylation in 1203/4 versus other p53 tumours.
#Term	Database	Id	Sample number	Background number	P-Value	Corrected P-Value	Genes	GeneNames	pathwayURL
Glycolysis / Gluconeogenesis	KEGG PATHWAY	mmu00010	7	65	1.86515e-06	0.000244334	P52480|P17182|O70250|P06151|P09411|Q9DBJ1|P16858	Pkm2|NA|Pgam2|Ldha|Pgk1|Pgam1|Gapdh	http://www.genome.jp/kegg-bin/show_pathway?mmu00010/mmu:18746%09yellow,/mmu:100045967%09yellow,/mmu:56012%09yellow,/mmu:16828%09yellow,/mmu:18655%09yellow,/mmu:18648%09yellow,/mmu:14433%09yellow,
Glycine, serine and threonine metabolism	KEGG PATHWAY	mmu00260	3	38	0.0047545	0.311419	O70250|Q9DBJ1|P50431	Pgam2|Pgam1|Shmt1	http://www.genome.jp/kegg-bin/show_pathway?mmu00260/mmu:56012%09yellow,/mmu:18648%09yellow,/mmu:20425%09yellow,
Metabolism	Reactome	None	21	936	0.0165446	0.667501	P99026|P62204|Q9Z0S1|P62334|P52480|P09411|O70250|P68181|P17182|Q8BMS1|Q91V92|P47791|Q9DBJ1|Q00612|Q9DB77|P06151|Q9DCN2|P49817|P50431|P97807|P16858	Psmb4|Calm1|Bpnt1|Psmc6|Pkm2|Pgk1|Pgam2|Prkacb|NA|Hadha|Acly|Gsr|Pgam1|G6pdx|Uqcrc2|Ldha|Cyb5r3|Cav1|Shmt1|Fh1|Gapdh	None
Muscle contraction	Reactome	None	3	42	0.0203817	0.667501	P62204|P20152|P26039	Calm1|Vim|Tln1	None
Citrate cycle (TCA cycle)	KEGG PATHWAY	mmu00020	2	31	0.0313836	0.672729	Q91V92|P97807	Acly|Fh1	http://www.genome.jp/kegg-bin/show_pathway?mmu00020/mmu:104112%09yellow,/mmu:14194%09yellow,
Propanoate metabolism	KEGG PATHWAY	mmu00640	2	33	0.0352242	0.672729	Q8BMS1|P06151	Hadha|Ldha	http://www.genome.jp/kegg-bin/show_pathway?mmu00640/mmu:97212%09yellow,/mmu:16828%09yellow,
DNA replication	KEGG PATHWAY	mmu03030	2	36	0.0413046	0.672729	Q8VEE4|P33610	Rpa1|Prim2	http://www.genome.jp/kegg-bin/show_pathway?mmu03030/mmu:68275%09yellow,/mmu:19076%09yellow,
@@DNA Replication	Reactome	None	3	185	0.479958	0.739299	P99026|P62334|Q8VEE4	Psmb4|Psmc6|Rpa1	None
HTLV-I infection	KEGG PATHWAY	mmu05166	6	287	0.0451424	0.672729	Q811D0|P26039|P68181|Q60932|P01899|P62827	Dlg1|Tln1|Prkacb|Vdac1|H2-D1|NA	http://www.genome.jp/kegg-bin/show_pathway?mmu05166/mmu:13383%09yellow,/mmu:21894%09yellow,/mmu:18749%09yellow,/mmu:22333%09yellow,/mmu:14964%09yellow,/mmu:100045999%09yellow,
Endocytosis	KEGG PATHWAY	mmu04144	5	224	0.0516616	0.672729	Q99LI8|Q99NH2|Q62351|P49817|P01899	Hgs|Pard3|Tfrc|Cav1|H2-D1	http://www.genome.jp/kegg-bin/show_pathway?mmu04144/mmu:15239%09yellow,/mmu:93742%09yellow,/mmu:22042%09yellow,/mmu:12389%09yellow,/mmu:14964%09yellow,
Cyanoamino acid metabolism	KEGG PATHWAY	mmu00460	1	6	0.0526363	0.672729	P50431	Shmt1	http://www.genome.jp/kegg-bin/show_pathway?mmu00460/mmu:20425%09yellow,
Pyruvate metabolism	KEGG PATHWAY	mmu00620	2	43	0.056859	0.672729	P06151|P52480	Ldha|Pkm2	http://www.genome.jp/kegg-bin/show_pathway?mmu00620/mmu:16828%09yellow,/mmu:18746%09yellow,
Proteasome	KEGG PATHWAY	mmu03050	2	45	0.061624	0.672729	P99026|P62334	Psmb4|Psmc6	http://www.genome.jp/kegg-bin/show_pathway?mmu03050/mmu:19172%09yellow,/mmu:67089%09yellow,
Metabolism of proteins	Reactome	None	7	258	0.0678777	0.683999	P63242|P58252|P29341|P14206|P63325|P42932|O70194	Eif5a|Eef2|Pabpc1|Rpsa|Rps10|Cct8|Eif3d	None
Glutathione metabolism	KEGG PATHWAY	mmu00480	2	53	0.0819326	0.70995	P47791|Q00612	Gsr|G6pdx	http://www.genome.jp/kegg-bin/show_pathway?mmu00480/mmu:14782%09yellow,/mmu:14381%09yellow,
Developmental Biology	Reactome	None	7	274	0.0871644	0.70995	Q811D0|P40124|P26039|P53810|P70460|P70175|P18760	Dlg1|Cap1|Tln1|Pitpna|Vasp|Dlg3|Cfl1	None
3' -UTR-mediated translational regulation	Reactome	None	4	122	0.0902977	0.70995	O70194|P14206|P29341|P63325	Eif3d|Rpsa|Pabpc1|Rps10	None
Sulfur metabolism	KEGG PATHWAY	mmu00920	1	11	0.0943886	0.70995	Q9Z0S1	Bpnt1	http://www.genome.jp/kegg-bin/show_pathway?mmu00920/mmu:23827%09yellow,
Apoptosis	Reactome	None	4	130	0.107622	0.70995	P99026|P20152|Q9QXS1|P62334	Psmb4|Vim|Plec|Psmc6	None
@@Apoptosis	KEGG PATHWAY	mmu04210	1	85	0.535855	0.739299	P68181	Prkacb	http://www.genome.jp/kegg-bin/show_pathway?mmu04210/mmu:18749%09yellow,
Riboflavin metabolism	KEGG PATHWAY	mmu00740	1	14	0.118556	0.70995	Q9D358	Acp1	http://www.genome.jp/kegg-bin/show_pathway?mmu00740/mmu:11431%09yellow,
Long-term potentiation	KEGG PATHWAY	mmu04720	2	69	0.127378	0.70995	P68181|P62204	Prkacb|Calm1	http://www.genome.jp/kegg-bin/show_pathway?mmu04720/mmu:18749%09yellow,/mmu:12313%09yellow,
RIG-I-like receptor signaling pathway	KEGG PATHWAY	mmu04622	2	69	0.127378	0.70995	Q61510|Q9QUR7	Trim25|Pin1	http://www.genome.jp/kegg-bin/show_pathway?mmu04622/mmu:217069%09yellow,/mmu:23988%09yellow,
Metabolic pathways	KEGG PATHWAY	mmu01100	15	1214	0.130102	0.70995	Q9Z0S1|P52480|P09411|Q9DB77|P17182|Q8BMS1|Q91V92|Q9DBJ1|Q00612|O70250|P06151|P33610|P50431|P97807|P16858	Bpnt1|Pkm2|Pgk1|Uqcrc2|NA|Hadha|Acly|Pgam1|G6pdx|Pgam2|Ldha|Prim2|Shmt1|Fh1|Gapdh	http://www.genome.jp/kegg-bin/show_pathway?mmu01100/mmu:23827%09yellow,/mmu:18746%09yellow,/mmu:18655%09yellow,/mmu:67003%09yellow,/mmu:100045967%09yellow,/mmu:97212%09yellow,/mmu:104112%09yellow,/mmu:18648%09yellow,/mmu:14381%09yellow,/mmu:56012%09yellow,/mmu:16828%09yellow,/mmu:19076%09yellow,/mmu:20425%09yellow,/mmu:14194%09yellow,/mmu:14433%09yellow,
Gastric acid secretion	KEGG PATHWAY	mmu04971	2	73	0.139512	0.70995	P68181|P62204	Prkacb|Calm1	http://www.genome.jp/kegg-bin/show_pathway?mmu04971/mmu:18749%09yellow,/mmu:12313%09yellow,
Pertussis	KEGG PATHWAY	mmu05133	2	74	0.142584	0.70995	P62204|P18760	Calm1|Cfl1	http://www.genome.jp/kegg-bin/show_pathway?mmu05133/mmu:12313%09yellow,/mmu:12631%09yellow,
Adherens junction	KEGG PATHWAY	mmu04520	2	75	0.14567	0.70995	Q9D358|Q99NH2	Acp1|Pard3	http://www.genome.jp/kegg-bin/show_pathway?mmu04520/mmu:11431%09yellow,/mmu:93742%09yellow,
RNA degradation	KEGG PATHWAY	mmu03018	2	77	0.151884	0.70995	P17182|P29341	NA|Pabpc1	http://www.genome.jp/kegg-bin/show_pathway?mmu03018/mmu:100045967%09yellow,/mmu:18458%09yellow,
Salivary secretion	KEGG PATHWAY	mmu04970	2	77	0.151884	0.70995	P68181|P62204	Prkacb|Calm1	http://www.genome.jp/kegg-bin/show_pathway?mmu04970/mmu:18749%09yellow,/mmu:12313%09yellow,
One carbon pool by folate	KEGG PATHWAY	mmu00670	1	19	0.157419	0.70995	P50431	Shmt1	http://www.genome.jp/kegg-bin/show_pathway?mmu00670/mmu:20425%09yellow,
Mismatch repair	KEGG PATHWAY	mmu03430	1	23	0.187278	0.70995	Q8VEE4	Rpa1	http://www.genome.jp/kegg-bin/show_pathway?mmu03430/mmu:68275%09yellow,
Fatty acid elongation	KEGG PATHWAY	mmu00062	1	24	0.194577	0.70995	Q8BMS1	Hadha	http://www.genome.jp/kegg-bin/show_pathway?mmu00062/mmu:97212%09yellow,
RNA transport	KEGG PATHWAY	mmu03013	3	172	0.200951	0.70995	O70194|P29341|P62827	Eif3d|Pabpc1|NA	http://www.genome.jp/kegg-bin/show_pathway?mmu03013/mmu:55944%09yellow,/mmu:18458%09yellow,/mmu:100045999%09yellow,
Biosynthesis of unsaturated fatty acids	KEGG PATHWAY	mmu01040	1	25	0.201811	0.70995	Q8BMS1	Hadha	http://www.genome.jp/kegg-bin/show_pathway?mmu01040/mmu:97212%09yellow,
Fc gamma R-mediated phagocytosis	KEGG PATHWAY	mmu04666	2	95	0.209694	0.70995	P18760|P70460	Cfl1|Vasp	http://www.genome.jp/kegg-bin/show_pathway?mmu04666/mmu:12631%09yellow,/mmu:22323%09yellow,
Viral myocarditis	KEGG PATHWAY	mmu05416	2	96	0.212978	0.70995	P49817|P01899	Cav1|H2-D1	http://www.genome.jp/kegg-bin/show_pathway?mmu05416/mmu:12389%09yellow,/mmu:14964%09yellow,
Phagosome	KEGG PATHWAY	mmu04145	3	181	0.221862	0.70995	Q99LI8|Q62351|P01899	Hgs|Tfrc|H2-D1	http://www.genome.jp/kegg-bin/show_pathway?mmu04145/mmu:15239%09yellow,/mmu:22042%09yellow,/mmu:14964%09yellow,
GnRH signaling pathway	KEGG PATHWAY	mmu04912	2	99	0.222856	0.70995	P68181|P62204	Prkacb|Calm1	http://www.genome.jp/kegg-bin/show_pathway?mmu04912/mmu:18749%09yellow,/mmu:12313%09yellow,
Homologous recombination	KEGG PATHWAY	mmu03440	1	28	0.223126	0.70995	Q8VEE4	Rpa1	http://www.genome.jp/kegg-bin/show_pathway?mmu03440/mmu:68275%09yellow,
Calcium signaling pathway	KEGG PATHWAY	mmu04020	3	182	0.224213	0.70995	P68181|Q60932|P62204	Prkacb|Vdac1|Calm1	http://www.genome.jp/kegg-bin/show_pathway?mmu04020/mmu:18749%09yellow,/mmu:22333%09yellow,/mmu:12313%09yellow,
Cdc20:Phospho-APC/C mediated degradation of Cyclin A	Reactome	None	2	64	0.224443	0.70995	P99026|P62334	Psmb4|Psmc6	None
Melanogenesis	KEGG PATHWAY	mmu04916	2	101	0.229463	0.70995	P68181|P62204	Prkacb|Calm1	http://www.genome.jp/kegg-bin/show_pathway?mmu04916/mmu:18749%09yellow,/mmu:12313%09yellow,
Pentose phosphate pathway	KEGG PATHWAY	mmu00030	1	29	0.230105	0.70995	Q00612	G6pdx	http://www.genome.jp/kegg-bin/show_pathway?mmu00030/mmu:14381%09yellow,
Phototransduction	KEGG PATHWAY	mmu04744	1	29	0.230105	0.70995	P62204	Calm1	http://www.genome.jp/kegg-bin/show_pathway?mmu04744/mmu:12313%09yellow,
beta-Alanine metabolism	KEGG PATHWAY	mmu00410	1	30	0.237022	0.70995	Q8BMS1	Hadha	http://www.genome.jp/kegg-bin/show_pathway?mmu00410/mmu:97212%09yellow,
Alzheimer's disease	KEGG PATHWAY	mmu05010	3	190	0.243187	0.70995	Q9DB77|P62204|P16858	Uqcrc2|Calm1|Gapdh	http://www.genome.jp/kegg-bin/show_pathway?mmu05010/mmu:67003%09yellow,/mmu:12313%09yellow,/mmu:14433%09yellow,
Butanoate metabolism	KEGG PATHWAY	mmu00650	1	31	0.243876	0.70995	Q8BMS1	Hadha	http://www.genome.jp/kegg-bin/show_pathway?mmu00650/mmu:97212%09yellow,
Focal adhesion	KEGG PATHWAY	mmu04510	3	200	0.267249	0.721094	P70460|P49817|P26039	Vasp|Cav1|Tln1	http://www.genome.jp/kegg-bin/show_pathway?mmu04510/mmu:22323%09yellow,/mmu:12389%09yellow,/mmu:21894%09yellow,
Prion diseases	KEGG PATHWAY	mmu05020	1	35	0.270688	0.721094	P68181	Prkacb	http://www.genome.jp/kegg-bin/show_pathway?mmu05020/mmu:18749%09yellow,
Oocyte meiosis	KEGG PATHWAY	mmu04114	2	114	0.272613	0.721094	P68181|P62204	Prkacb|Calm1	http://www.genome.jp/kegg-bin/show_pathway?mmu04114/mmu:18749%09yellow,/mmu:12313%09yellow,
Regulatory RNA pathways	Reactome	None	1	24	0.28668	0.721094	P62827	NA	None
Cysteine and methionine metabolism	KEGG PATHWAY	mmu00270	1	39	0.296553	0.721094	P06151	Ldha	http://www.genome.jp/kegg-bin/show_pathway?mmu00270/mmu:16828%09yellow,
Ribosome	KEGG PATHWAY	mmu03010	2	122	0.299166	0.721094	P63325|P14206	Rps10|Rpsa	http://www.genome.jp/kegg-bin/show_pathway?mmu03010/mmu:67097%09yellow,/mmu:16785%09yellow,
Vascular smooth muscle contraction	KEGG PATHWAY	mmu04270	2	124	0.305785	0.721094	P68181|P62204	Prkacb|Calm1	http://www.genome.jp/kegg-bin/show_pathway?mmu04270/mmu:18749%09yellow,/mmu:12313%09yellow,
Nucleotide excision repair	KEGG PATHWAY	mmu03420	1	44	0.327606	0.721094	Q8VEE4	Rpa1	http://www.genome.jp/kegg-bin/show_pathway?mmu03420/mmu:68275%09yellow,
Vasopressin-regulated water reabsorption	KEGG PATHWAY	mmu04962	1	44	0.327606	0.721094	P68181	Prkacb	http://www.genome.jp/kegg-bin/show_pathway?mmu04962/mmu:18749%09yellow,
Tryptophan metabolism	KEGG PATHWAY	mmu00380	1	44	0.327606	0.721094	Q8BMS1	Hadha	http://www.genome.jp/kegg-bin/show_pathway?mmu00380/mmu:97212%09yellow,
Axon guidance	KEGG PATHWAY	mmu04360	2	132	0.332128	0.721094	Q03145|P18760	Epha2|Cfl1	http://www.genome.jp/kegg-bin/show_pathway?mmu04360/mmu:13836%09yellow,/mmu:12631%09yellow,
Membrane Trafficking	Reactome	None	2	85	0.333181	0.721094	O35643|Q62351	Ap1b1|Tfrc	None
Cell-Cell communication	Reactome	None	2	86	0.338302	0.721094	Q9QXS1|Q99NH2	Plec|Pard3	None
Cocaine addiction	KEGG PATHWAY	mmu05030	1	46	0.339643	0.721094	P68181	Prkacb	http://www.genome.jp/kegg-bin/show_pathway?mmu05030/mmu:18749%09yellow,
Dopaminergic synapse	KEGG PATHWAY	mmu04728	2	138	0.351703	0.721094	P68181|P62204	Prkacb|Calm1	http://www.genome.jp/kegg-bin/show_pathway?mmu04728/mmu:18749%09yellow,/mmu:12313%09yellow,
Insulin signaling pathway	KEGG PATHWAY	mmu04910	2	138	0.351703	0.721094	P68181|P62204	Prkacb|Calm1	http://www.genome.jp/kegg-bin/show_pathway?mmu04910/mmu:18749%09yellow,/mmu:12313%09yellow,
Amino sugar and nucleotide sugar metabolism	KEGG PATHWAY	mmu00520	1	49	0.357296	0.721094	Q9DCN2	Cyb5r3	http://www.genome.jp/kegg-bin/show_pathway?mmu00520/mmu:109754%09yellow,
Lysine degradation	KEGG PATHWAY	mmu00310	1	50	0.363076	0.721094	Q8BMS1	Hadha	http://www.genome.jp/kegg-bin/show_pathway?mmu00310/mmu:97212%09yellow,
Fatty acid metabolism	KEGG PATHWAY	mmu00071	1	50	0.363076	0.721094	Q8BMS1	Hadha	http://www.genome.jp/kegg-bin/show_pathway?mmu00071/mmu:97212%09yellow,
Type II diabetes mellitus	KEGG PATHWAY	mmu04930	1	50	0.363076	0.721094	P52480	Pkm2	http://www.genome.jp/kegg-bin/show_pathway?mmu04930/mmu:18746%09yellow,
Valine, leucine and isoleucine degradation	KEGG PATHWAY	mmu00280	1	51	0.368804	0.721094	Q8BMS1	Hadha	http://www.genome.jp/kegg-bin/show_pathway?mmu00280/mmu:97212%09yellow,
Fanconi anemia pathway	KEGG PATHWAY	mmu03460	1	51	0.368804	0.721094	Q8VEE4	Rpa1	http://www.genome.jp/kegg-bin/show_pathway?mmu03460/mmu:68275%09yellow,
Hedgehog signaling pathway	KEGG PATHWAY	mmu04340	1	54	0.385682	0.721744	P68181	Prkacb	http://www.genome.jp/kegg-bin/show_pathway?mmu04340/mmu:18749%09yellow,
DNA Repair	Reactome	None	2	96	0.388781	0.721744	Q8K1E6|Q8VEE4	Alkbh3|Rpa1	None
Disease	Reactome	None	3	161	0.390933	0.721744	Q99LI8|P68181|P62204	Hgs|Prkacb|Calm1	None
Parkinson's disease	KEGG PATHWAY	mmu05012	2	151	0.393392	0.721744	Q9DB77|Q60932	Uqcrc2|Vdac1	http://www.genome.jp/kegg-bin/show_pathway?mmu05012/mmu:67003%09yellow,/mmu:22333%09yellow,
Endocrine and other factor-regulated calcium reabsorption	KEGG PATHWAY	mmu04961	1	56	0.396684	0.721744	P68181	Prkacb	http://www.genome.jp/kegg-bin/show_pathway?mmu04961/mmu:18749%09yellow,
Graft-versus-host disease	KEGG PATHWAY	mmu05332	1	58	0.40749	0.730287	P01899	H2-D1	http://www.genome.jp/kegg-bin/show_pathway?mmu05332/mmu:14964%09yellow,
Allograft rejection	KEGG PATHWAY	mmu05330	1	59	0.412821	0.730287	P01899	H2-D1	http://www.genome.jp/kegg-bin/show_pathway?mmu05330/mmu:14964%09yellow,
Taste transduction	KEGG PATHWAY	mmu04742	1	60	0.418104	0.730287	P68181	Prkacb	http://www.genome.jp/kegg-bin/show_pathway?mmu04742/mmu:18749%09yellow,
Type I diabetes mellitus	KEGG PATHWAY	mmu04940	1	63	0.43367	0.738868	P01899	H2-D1	http://www.genome.jp/kegg-bin/show_pathway?mmu04940/mmu:14964%09yellow,
Neuronal System	Reactome	None	2	106	0.437546	0.738868	P62204|Q811D0	Calm1|Dlg1	None
Influenza A	KEGG PATHWAY	mmu05164	2	166	0.439937	0.738868	Q60932|Q61510	Vdac1|Trim25	http://www.genome.jp/kegg-bin/show_pathway?mmu05164/mmu:22333%09yellow,/mmu:217069%09yellow,
Glioma	KEGG PATHWAY	mmu05214	1	66	0.448823	0.739299	P62204	Calm1	http://www.genome.jp/kegg-bin/show_pathway?mmu05214/mmu:12313%09yellow,
Purine metabolism	KEGG PATHWAY	mmu00230	2	171	0.455021	0.739299	P33610|P52480	Prim2|Pkm2	http://www.genome.jp/kegg-bin/show_pathway?mmu00230/mmu:19076%09yellow,/mmu:18746%09yellow,
Bacterial invasion of epithelial cells	KEGG PATHWAY	mmu05100	1	71	0.473187	0.739299	P49817	Cav1	http://www.genome.jp/kegg-bin/show_pathway?mmu05100/mmu:12389%09yellow,
Bile secretion	KEGG PATHWAY	mmu04976	1	71	0.473187	0.739299	P68181	Prkacb	http://www.genome.jp/kegg-bin/show_pathway?mmu04976/mmu:18749%09yellow,
Renal cell carcinoma	KEGG PATHWAY	mmu05211	1	72	0.47793	0.739299	P97807	Fh1	http://www.genome.jp/kegg-bin/show_pathway?mmu05211/mmu:14194%09yellow,
Meiotic Recombination (mouse)	Reactome	None	1	47	0.484571	0.739299	Q8VEE4	Rpa1	None
Autoimmune thyroid disease	KEGG PATHWAY	mmu05320	1	75	0.491905	0.739299	P01899	H2-D1	http://www.genome.jp/kegg-bin/show_pathway?mmu05320/mmu:14964%09yellow,
Immune System	Reactome	None	4	260	0.494252	0.739299	Q61510|P70460|Q80UL9|P01899	Trim25|Vasp|Amica1|H2-D1	None
Chemokine signaling pathway	KEGG PATHWAY	mmu04062	2	187	0.501678	0.739299	P68181|Q99NH2	Prkacb|Pard3	http://www.genome.jp/kegg-bin/show_pathway?mmu04062/mmu:18749%09yellow,/mmu:93742%09yellow,
Phosphatidylinositol signaling system	KEGG PATHWAY	mmu04070	1	80	0.514374	0.739299	P62204	Calm1	http://www.genome.jp/kegg-bin/show_pathway?mmu04070/mmu:12313%09yellow,
Antigen processing and presentation	KEGG PATHWAY	mmu04612	1	81	0.518748	0.739299	P01899	H2-D1	http://www.genome.jp/kegg-bin/show_pathway?mmu04612/mmu:14964%09yellow,
PPAR signaling pathway	KEGG PATHWAY	mmu03320	1	82	0.523083	0.739299	P31786	Dbi	http://www.genome.jp/kegg-bin/show_pathway?mmu03320/mmu:13167%09yellow,
Cardiac muscle contraction	KEGG PATHWAY	mmu04260	1	82	0.523083	0.739299	Q9DB77	Uqcrc2	http://www.genome.jp/kegg-bin/show_pathway?mmu04260/mmu:67003%09yellow,
Hematopoietic cell lineage	KEGG PATHWAY	mmu04640	1	85	0.535855	0.739299	Q62351	Tfrc	http://www.genome.jp/kegg-bin/show_pathway?mmu04640/mmu:22042%09yellow,
Huntington's disease	KEGG PATHWAY	mmu05016	2	200	0.53766	0.739299	Q9DB77|Q60932	Uqcrc2|Vdac1	http://www.genome.jp/kegg-bin/show_pathway?mmu05016/mmu:67003%09yellow,/mmu:22333%09yellow,
Gap junction	KEGG PATHWAY	mmu04540	1	88	0.548288	0.739299	P68181	Prkacb	http://www.genome.jp/kegg-bin/show_pathway?mmu04540/mmu:18749%09yellow,
Progesterone-mediated oocyte maturation	KEGG PATHWAY	mmu04914	1	88	0.548288	0.739299	P68181	Prkacb	http://www.genome.jp/kegg-bin/show_pathway?mmu04914/mmu:18749%09yellow,
Ribosome biogenesis in eukaryotes	KEGG PATHWAY	mmu03008	1	91	0.560389	0.739299	P62827	NA	http://www.genome.jp/kegg-bin/show_pathway?mmu03008/mmu:100045999%09yellow,
GABAergic synapse	KEGG PATHWAY	mmu04727	1	92	0.564351	0.739299	P68181	Prkacb	http://www.genome.jp/kegg-bin/show_pathway?mmu04727/mmu:18749%09yellow,
Dilated cardiomyopathy	KEGG PATHWAY	mmu05414	1	92	0.564351	0.739299	P68181	Prkacb	http://www.genome.jp/kegg-bin/show_pathway?mmu05414/mmu:18749%09yellow,
mRNA surveillance pathway	KEGG PATHWAY	mmu03015	1	99	0.591106	0.766682	P29341	Pabpc1	http://www.genome.jp/kegg-bin/show_pathway?mmu03015/mmu:18458%09yellow,
Pyrimidine metabolism	KEGG PATHWAY	mmu00240	1	101	0.598445	0.768592	P33610	Prim2	http://www.genome.jp/kegg-bin/show_pathway?mmu00240/mmu:19076%09yellow,
Retrograde endocannabinoid signaling	KEGG PATHWAY	mmu04723	1	103	0.605654	0.770298	P68181	Prkacb	http://www.genome.jp/kegg-bin/show_pathway?mmu04723/mmu:18749%09yellow,
Metabolism of RNA	Reactome	None	1	69	0.622675	0.78433	P29341	Pabpc1	None
T cell receptor signaling pathway	KEGG PATHWAY	mmu04660	1	113	0.639812	0.798241	Q811D0	Dlg1	http://www.genome.jp/kegg-bin/show_pathway?mmu04660/mmu:13383%09yellow,
Cholinergic synapse	KEGG PATHWAY	mmu04725	1	117	0.652636	0.802859	P68181	Prkacb	http://www.genome.jp/kegg-bin/show_pathway?mmu04725/mmu:18749%09yellow,
Amoebiasis	KEGG PATHWAY	mmu05146	1	118	0.655771	0.802859	P68181	Prkacb	http://www.genome.jp/kegg-bin/show_pathway?mmu05146/mmu:18749%09yellow,
Leukocyte transendothelial migration	KEGG PATHWAY	mmu04670	1	120	0.661955	0.802927	P70460	Vasp	http://www.genome.jp/kegg-bin/show_pathway?mmu04670/mmu:22323%09yellow,
Lysosome	KEGG PATHWAY	mmu04142	1	125	0.676938	0.812492	O35643	Ap1b1	http://www.genome.jp/kegg-bin/show_pathway?mmu04142/mmu:11764%09yellow,
Natural killer cell mediated cytotoxicity	KEGG PATHWAY	mmu04650	1	128	0.685609	0.812492	P01899	H2-D1	http://www.genome.jp/kegg-bin/show_pathway?mmu04650/mmu:14964%09yellow,
Glutamatergic synapse	KEGG PATHWAY	mmu04724	1	129	0.688448	0.812492	P68181	Prkacb	http://www.genome.jp/kegg-bin/show_pathway?mmu04724/mmu:18749%09yellow,
Neurotrophin signaling pathway	KEGG PATHWAY	mmu04722	1	132	0.696811	0.81502	P62204	Calm1	http://www.genome.jp/kegg-bin/show_pathway?mmu04722/mmu:12313%09yellow,
Tight junction	KEGG PATHWAY	mmu04530	1	137	0.710257	0.823396	Q99NH2	Pard3	http://www.genome.jp/kegg-bin/show_pathway?mmu04530/mmu:93742%09yellow,
Serotonergic synapse	KEGG PATHWAY	mmu04726	1	141	0.720586	0.826567	P68181	Prkacb	http://www.genome.jp/kegg-bin/show_pathway?mmu04726/mmu:18749%09yellow,
Measles	KEGG PATHWAY	mmu05162	1	143	0.725612	0.826567	P97465	Dok1	http://www.genome.jp/kegg-bin/show_pathway?mmu05162/mmu:13448%09yellow,
Oxidative phosphorylation	KEGG PATHWAY	mmu00190	1	149	0.740157	0.827491	Q9DB77	Uqcrc2	http://www.genome.jp/kegg-bin/show_pathway?mmu00190/mmu:67003%09yellow,
Hemostasis	Reactome	None	3	277	0.749776	0.827491	Q80UL9|P26039|P49817	Amica1|Tln1|Cav1	None
Cell adhesion molecules (CAMs)	KEGG PATHWAY	mmu04514	1	154	0.751691	0.827491	P01899	H2-D1	http://www.genome.jp/kegg-bin/show_pathway?mmu04514/mmu:14964%09yellow,
Wnt signaling pathway	KEGG PATHWAY	mmu04310	1	154	0.751691	0.827491	P68181	Prkacb	http://www.genome.jp/kegg-bin/show_pathway?mmu04310/mmu:18749%09yellow,
Gene Expression	Reactome	None	6	529	0.758604	0.828143	O54724|P58252|P29341|P14206|P63325|O70194	Ptrf|Eef2|Pabpc1|Rpsa|Rps10|Eif3d	None
Tuberculosis	KEGG PATHWAY	mmu05152	1	181	0.805719	0.872307	P62204	Calm1	http://www.genome.jp/kegg-bin/show_pathway?mmu05152/mmu:12313%09yellow,
Cell Cycle	Reactome	None	3	310	0.814752	0.874857	P99026|P62334|Q8VEE4	Psmb4|Psmc6|Rpa1	None
Herpes simplex infection	KEGG PATHWAY	mmu05168	1	208	0.848043	0.9032	P01899	H2-D1	http://www.genome.jp/kegg-bin/show_pathway?mmu05168/mmu:14964%09yellow,
Regulation of actin cytoskeleton	KEGG PATHWAY	mmu04810	1	218	0.861273	0.9086	P18760	Cfl1	http://www.genome.jp/kegg-bin/show_pathway?mmu04810/mmu:12631%09yellow,
Transcription	Reactome	None	1	142	0.866984	0.9086	O54724	Ptrf	None
MAPK signaling pathway	KEGG PATHWAY	mmu04010	1	269	0.912885	0.948731	P68181	Prkacb	http://www.genome.jp/kegg-bin/show_pathway?mmu04010/mmu:18749%09yellow,
Neuroactive ligand-receptor interaction	KEGG PATHWAY	mmu04080	1	278	0.919762	0.948731	Q99NH2	Pard3	http://www.genome.jp/kegg-bin/show_pathway?mmu04080/mmu:93742%09yellow,
Pathways in cancer	KEGG PATHWAY	mmu05200	1	327	0.948756	0.970992	P97807	Fh1	http://www.genome.jp/kegg-bin/show_pathway?mmu05200/mmu:14194%09yellow,
Transmembrane transport of small molecules	Reactome	None	1	238	0.966855	0.981845	P68181	Prkacb	None
Olfactory transduction	KEGG PATHWAY	mmu04740	2	1011	0.999075	0.999938	P68181|P62204	Prkacb|Calm1	http://www.genome.jp/kegg-bin/show_pathway?mmu04740/mmu:18749%09yellow,/mmu:12313%09yellow,
Signal Transduction	Reactome	None	8	1538	0.999938	0.999938	P62204|P99026|Q80UL9|P26039|P97465|P68181|P62334|Q99LI8	Calm1|Psmb4|Amica1|Tln1|Dok1|Prkacb|Psmc6|Hgs	None
